# Supplementary material for: Flexible calorimetric flow sensor with unprecedented sensitivity and directional resolution for multiple flight parameter detection
Source: Nat Commun. 2024 Apr 10;15:3091. doi: 10.1038/s41467-024-47284-7 (PMC11006672; doi:10.1038/s41467-024-47284-7)
Supplement: Supplementary file 7 — Source data [file 41467_2024_47284_MOESM7_ESM.xlsx]

## Sheet: Figure 2
Fig. 2B							Fig. 2C							Fig. 2D										Fig. 2E				Fig. 2F					Fig. 2H
Velocity	P1	Er	P2	Er	P3	Er	Velocity	P1	Er	P2	Er	P3	Er	Velocity	Calculated	Simulated	Velocity	P1	Er	P2	Er	P3	Er	Time	1 m·s-1	5 m·s-1	10 m·s-1	Time	V0	P1	P2	P3	Time	Vox-1m	FS2-1m	Vox-2m	FS2-2m
0	0	0	0	0	0	0	0	0	0	0	0	0	0	0.02	497	480	0	0	0	0	0	0	0	0	0.02581	0.01097	0.01401	0	0.00667	0.11092	0.09665	0.06145	0	0.03938	0.05831	0.04135	0.05905
1	1.84851	0.01638	1.11912	0.05883	0.7264	0.02316	0.15	0.29825	0.04547	0.35798	0.03605	0.26013	0.02823	0.05	348	335	0.15	0.29825	0.04547	0.35798	0.03605	0.26013	0.02823	0.001	0.02581	0.01097	0.01402	0.001	0.00667	0.1112	0.09672	0.06145	0.005	0.03905	0.05769	0.0412	0.05874
2	2.77235	0.08615	1.38578	0.0898	1.04334	0.12765	0.2	0.4169	0.01767	0.44632	0.02041	0.32729	0.02751	0.1	268	275	0.2	0.4169	0.01767	0.44632	0.02041	0.32729	0.02751	0.002	0.0258	0.01098	0.01403	0.002	0.00667	0.11052	0.09621	0.06108	0.01	0.0388	0.05862	0.04073	0.0589
3	3.05285	0.06275	1.5886	0.09955	1.1417	0.11725	0.25	0.51487	0.05654	0.518	0.04233	0.38793	0.03406	0.2	200	205	0.25	0.51487	0.05654	0.518	0.04233	0.38793	0.03406	0.003	0.0258	0.01098	0.01404	0.003	0.00667	0.11204	0.09603	0.06078	0.015	0.03873	0.05706	0.04104	0.05874
4	3.31489	0.09313	1.76796	0.10183	1.2323	0.11556	0.3	0.5977	0.01181	0.59184	0.06428	0.43668	0.00984	0.5	149	155	0.3	0.5977	0.01181	0.59184	0.06428	0.43668	0.00984	0.004	0.02579	0.01099	0.01406	0.004	0.00667	0.11103	0.09635	0.06051	0.02	0.03887	0.05862	0.04073	0.05874
5	3.5449	0.09709	1.92674	0.10474	1.32378	0.13421	0.4	0.80892	0.02683	0.69346	0.0633	0.49757	0.01183	1	121	120								0.005	0.02579	0.01099	0.01407	0.005	0.00667	0.11119	0.09661	0.06022	0.025	0.03913	0.05956	0.04057	0.05874
6.5	3.74645	0.06565	2.17204	0.06989	1.40216	0.07271	0.5	0.99268	0.05489	0.79388	0.05678	0.54807	0.01823	2	96	90								0.006	0.02578	0.011	0.01408	0.006	0.00667	0.11123	0.0945	0.05993	0.03	0.03935	0.05831	0.04042	0.0589
7.5	3.8725	0.10595	2.37592	0.02426	1.46006	0.01114	0.6	1.18131	0.05734	0.92142	0.083	0.60141	0.01793	5	63	60								0.007	0.02578	0.011	0.0141	0.007	0.00667	0.11093	0.09295	0.05965	0.035	0.03941	0.05862	0.0401	0.0589
10	4.16931	0.07648	2.5748	0.1531	1.58972	0.02584	0.75	1.432	0.07556	0.99952	0.08754	0.65769	0.0232	10	41	40								0.008	0.02577	0.011	0.01411	0.008	0.00667	0.10893	0.09193	0.05933	0.04	0.03934	0.05894	0.03995	0.0589
12.5	4.49088	0.08749	2.73336	0.14209	1.71094	0.02224	1	1.84851	0.01638	1.11912	0.05883	0.7264	0.02316	20	24	30								0.009	0.02576	0.01101	0.01412	0.009	0.00667	0.10702	0.09221	0.06244	0.045	0.03924	0.05862	0.03964	0.05905
15	4.6965	0.10779	2.86302	0.09748	1.82072	0.05812	1.25	2.28782	0.00492	1.21852	0.0479	0.80409	0.03398	30	17	25								0.01	0.02576	0.01101	0.01413	0.01	0.00667	0.10641	0.09076	0.0619	0.05	0.0392	0.05831	0.03948	0.05952
20	4.88866	0.13983	3.10814	0.07847	1.87046	0.0802																		0.011	0.02575	0.01102	0.01415	0.011	0.00667	0.10426	0.0903	0.06145	0.055	0.03919	0.05831	0.03932	0.05874
25	5.04944	0.17925	3.30536	0.04972	1.9319	0.05105																		0.012	0.02575	0.01102	0.01416	0.012	0.00667	0.10369	0.0904	0.06108	0.06	0.03912	0.05862	0.03948	0.05858
30	5.15383	0.15768	3.40244	0.06826	2.00224	0.05096																		0.013	0.02574	0.01103	0.01417	0.013	0.00667	0.10307	0.0888	0.06078	0.065	0.03901	0.05862	0.03901	0.05874
																								0.014	0.02573	0.01103	0.01419	0.014	0.00667	0.10377	0.08999	0.06051	0.07	0.03893	0.05894	0.03932	0.05858
																								0.015	0.02572	0.01104	0.0142	0.015	0.00667	0.10307	0.08864	0.06022	0.075	0.03896	0.05831	0.03917	0.05843
																								0.016	0.02572	0.01104	0.01421	0.016	0.00667	0.10316	0.08961	0.05993	0.08	0.03912	0.05831	0.03932	0.05874
																								0.017	0.02571	0.01105	0.01422	0.017	0.00667	0.10307	0.08946	0.05965	0.085	0.03933	0.05831	0.03979	0.05874
																								0.018	0.0257	0.01105	0.01424	0.018	0.00667	0.10278	0.08865	0.05933	0.09	0.0395	0.05831	0.03979	0.0589
																								0.019	0.02569	0.01105	0.01425	0.019	0.00667	0.10141	0.08774	0.05897	0.095	0.03957	0.05831	0.03948	0.05874
																								0.02	0.02568	0.01106	0.01426	0.02	0.00667	0.10035	0.08568	0.05856	0.1	0.03953	0.05894	0.03964	0.0589
																								0.021	0.02568	0.01106	0.01428	0.021	0.00667	0.10025	0.08548	0.05809	0.105	0.03945	0.05894	0.03917	0.05921
																								0.022	0.02567	0.01107	0.01429	0.022	0.00667	0.09899	0.08538	0.05758	0.11	0.03943	0.05862	0.03964	0.05905
																								0.023	0.02566	0.01107	0.0143	0.023	0.00667	0.09953	0.08439	0.05703	0.115	0.03958	0.05862	0.03979	0.05843
																								0.024	0.02565	0.01108	0.01431	0.024	0.00667	0.09772	0.08378	0.05648	0.12	0.03991	0.058	0.03979	0.05874
																								0.025	0.02564	0.01108	0.01433	0.025	0.00667	0.09777	0.08418	0.05595	0.125	0.04032	0.05831	0.03995	0.05937
																								0.026	0.02563	0.01109	0.01434	0.026	0.00667	0.09581	0.08195	0.05546	0.13	0.04069	0.05831	0.03948	0.05874
																								0.027	0.02562	0.01109	0.01435	0.027	0.00667	0.09661	0.08025	0.05497	0.135	0.04095	0.05831	0.03917	0.05905
																								0.028	0.02561	0.01109	0.01436	0.028	0.00667	0.09594	0.07978	0.05453	0.14	0.04116	0.05862	0.03964	0.0589
																								0.029	0.0256	0.0111	0.01438	0.029	0.00667	0.09418	0.08016	0.05417	0.145	0.04137	0.05831	0.03948	0.0589
																								0.03	0.02559	0.0111	0.01439	0.03	0.00667	0.09406	0.07938	0.05388	0.15	0.04158	0.05925	0.03964	0.05905
																								0.031	0.02558	0.01111	0.0144	0.031	0.00667	0.0929	0.07812	0.05369	0.155	0.04165	0.05831	0.03995	0.0589
																								0.032	0.02557	0.01111	0.01442	0.032	0.00667	0.09225	0.07834	0.05358	0.16	0.04148	0.058	0.03995	0.05874
																								0.033	0.02556	0.01112	0.01443	0.033	0.00667	0.09103	0.07759	0.05353	0.165	0.04106	0.05831	0.04042	0.0589
																								0.034	0.02554	0.01112	0.01444	0.034	0.00667	0.08979	0.07797	0.05351	0.17	0.04047	0.05831	0.0401	0.05858
																								0.035	0.02553	0.01113	0.01445	0.035	0.00667	0.09149	0.07875	0.05348	0.175	0.03986	0.05862	0.03979	0.05874
																								0.036	0.02552	0.01113	0.01447	0.036	0.00667	0.09047	0.07857	0.05343	0.18	0.03937	0.05894	0.0401	0.05905
																								0.037	0.02551	0.01113	0.01448	0.037	0.00667	0.09068	0.07893	0.05338	0.185	0.03908	0.05831	0.03932	0.0589
																								0.038	0.0255	0.01114	0.01449	0.038	0.00667	0.08875	0.07772	0.05326	0.19	0.03899	0.05831	0.03979	0.05905
																								0.039	0.02548	0.01114	0.0145	0.039	0.00667	0.08963	0.07791	0.05308	0.195	0.03898	0.05769	0.03979	0.05874
																								0.04	0.02547	0.01115	0.01452	0.04	0.00667	0.08898	0.07856	0.05282	0.2	0.03893	0.05862	0.04026	0.05874
																								0.041	0.02546	0.01115	0.01453	0.041	0.00667	0.08687	0.07741	0.05247	0.205	0.03883	0.05894	0.03979	0.0589
																								0.042	0.02545	0.01116	0.01454	0.042	0.00667	0.08905	0.07667	0.05206	0.21	0.03879	0.05831	0.03932	0.05905
																								0.043	0.02543	0.01116	0.01455	0.043	0.00667	0.08804	0.07597	0.05158	0.215	0.03892	0.05862	0.03932	0.05874
																								0.044	0.02542	0.01117	0.01457	0.044	0.00667	0.08651	0.07547	0.05108	0.22	0.03924	0.05894	0.03901	0.05874
																								0.045	0.02541	0.01117	0.01458	0.045	0.00667	0.08603	0.07434	0.05059	0.225	0.03965	0.058	0.03917	0.0589
																								0.046	0.02539	0.01117	0.01459	0.046	0.00667	0.08569	0.07288	0.0501	0.23	0.04001	0.05831	0.03901	0.0589
																								0.047	0.02538	0.01118	0.0146	0.047	0.00667	0.08452	0.07365	0.04961	0.235	0.04022	0.06019	0.03932	0.05858
																								0.048	0.02536	0.01118	0.01462	0.048	0.00667	0.08346	0.0729	0.04916	0.24	0.0402	0.058	0.03901	0.05905
																								0.049	0.02535	0.01119	0.01463	0.049	0.00667	0.08387	0.07266	0.04878	0.245	0.03991	0.058	0.03917	0.05937
																								0.05	0.02533	0.01119	0.01464	0.05	0.00667	0.08284	0.07027	0.04847	0.25	0.03944	0.05831	0.03901	0.0589
																								0.051	0.02532	0.0112	0.01465	0.051	0.00667	0.08239	0.06911	0.04824	0.255	0.03894	0.05831	0.03932	0.05905
																								0.052	0.0253	0.0112	0.01467	0.052	0.00667	0.08343	0.06982	0.04808	0.26	0.03857	0.058	0.03917	0.05858
																								0.053	0.02529	0.0112	0.01468	0.053	0.00667	0.08185	0.06916	0.04799	0.265	0.03844	0.05831	0.03932	0.05874
																								0.054	0.02527	0.01121	0.01469	0.054	0.00667	0.08238	0.06993	0.04792	0.27	0.03851	0.05862	0.03979	0.05858
																								0.055	0.02526	0.01121	0.0147	0.055	0.00667	0.08169	0.06772	0.04783	0.275	0.03865	0.05831	0.03979	0.0589
																								0.056	0.02524	0.01122	0.01472	0.056	0.00667	0.0798	0.06762	0.0477	0.28	0.03867	0.05862	0.03979	0.0589
																								0.057	0.02523	0.01122	0.01473	0.057	0.00667	0.07993	0.06773	0.04755	0.285	0.03844	0.05894	0.03995	0.05874
																								0.058	0.02521	0.01123	0.01474	0.058	0.00667	0.07981	0.06973	0.04736	0.29	0.03804	0.05894	0.03979	0.0589
																								0.059	0.02519	0.01123	0.01475	0.059	0.00667	0.0796	0.06768	0.0471	0.295	0.0377	0.05831	0.0401	0.0589
																								0.06	0.02518	0.01123	0.01477	0.06	0.00667	0.07859	0.06684	0.04678	0.3	0.03766	0.05831	0.04042	0.05905
																								0.061	0.02516	0.01124	0.01478	0.061	0.00667	0.0782	0.06687	0.0464	0.305	0.03797	0.05831	0.04042	0.0589
																								0.062	0.02514	0.01124	0.01479	0.062	0.00667	0.07728	0.06559	0.04595	0.31	0.03842	0.05831	0.04057	0.05937
																								0.063	0.02513	0.01125	0.0148	0.063	0.00667	0.07631	0.0658	0.04545	0.315	0.03871	0.05831	0.04057	0.05858
																								0.064	0.02511	0.01125	0.01482	0.064	0.00667	0.07677	0.06587	0.04491	0.32	0.03871	0.05894	0.04089	0.05905
																								0.065	0.02509	0.01126	0.01483	0.065	0.00667	0.07532	0.06529	0.0444	0.325	0.03852	0.058	0.0412	0.05905
																								0.066	0.02507	0.01126	0.01484	0.066	0.00667	0.07594	0.0631	0.04391	0.33	0.03835	0.05769	0.04057	0.05921
																								0.067	0.02506	0.01127	0.01485	0.067	0.00667	0.07329	0.06404	0.04344	0.335	0.03832	0.058	0.04089	0.05874
																								0.068	0.02504	0.01127	0.01487	0.068	0.00667	0.07231	0.06281	0.04302	0.34	0.03837	0.05831	0.04104	0.0589
																								0.069	0.02502	0.01127	0.01488	0.069	0.00667	0.07191	0.06248	0.04268	0.345	0.03835	0.05862	0.04073	0.05858
																								0.07	0.025	0.01128	0.01489	0.07	0.00667	0.07054	0.06355	0.04242	0.35	0.03817	0.05831	0.04089	0.0589
																								0.071	0.02498	0.01128	0.0149	0.071	0.00667	0.06948	0.06174	0.04224	0.355	0.03785	0.05831	0.04089	0.05874
																								0.072	0.02497	0.01129	0.01491	0.072	0.00667	0.06999	0.06183	0.04214	0.36	0.03748	0.05862	0.04042	0.05905
																								0.073	0.02495	0.01129	0.01493	0.073	0.00667	0.06881	0.06105	0.04212	0.365	0.03714	0.05894	0.04026	0.0589
																								0.074	0.02493	0.01129	0.01494	0.074	0.00667	0.06845	0.06072	0.04212	0.37	0.0369	0.05831	0.04042	0.05812
																								0.075	0.02491	0.0113	0.01495	0.075	0.00667	0.06894	0.06	0.0421	0.375	0.03679	0.05769	0.0401	0.05905
																								0.076	0.02489	0.0113	0.01496	0.076	0.00667	0.0681	0.05906	0.04207	0.38	0.0368	0.05862	0.03995	0.0589
																								0.077	0.02487	0.01131	0.01498	0.077	0.00667	0.0681	0.05847	0.04203	0.385	0.03686	0.05831	0.03995	0.05921
																								0.078	0.02485	0.01131	0.01499	0.078	0.00667	0.06628	0.05836	0.04194	0.39	0.03685	0.05831	0.03979	0.05874
																								0.079	0.02483	0.01132	0.015	0.079	0.00667	0.06859	0.05925	0.04179	0.395	0.03669	0.05862	0.03964	0.0589
																								0.08	0.02481	0.01132	0.01501	0.08	0.00667	0.06686	0.0582	0.04155	0.4	0.03641	0.05862	0.0387	0.05905
																								0.081	0.02479	0.01132	0.01502	0.081	0.00667	0.06695	0.05595	0.04124	0.405	0.03613	0.05894	0.03979	0.0589
																								0.082	0.02477	0.01133	0.01504	0.082	0.00667	0.06566	0.05541	0.04087	0.41	0.03605	0.05831	0.03964	0.05874
																								0.083	0.02475	0.01133	0.01505	0.083	0.00667	0.06557	0.05597	0.04044	0.415	0.03628	0.05831	0.03979	0.05905
																								0.084	0.02473	0.01134	0.01506	0.084	0.00667	0.06544	0.05521	0.04	0.42	0.0368	0.05862	0.04057	0.05905
																								0.085	0.02471	0.01134	0.01507	0.085	0.00667	0.06339	0.05463	0.03957	0.425	0.03738	0.05925	0.03995	0.0589
																								0.086	0.02469	0.01135	0.01509	0.086	0.00667	0.062	0.05388	0.03916	0.43	0.03778	0.05831	0.03917	0.0589
																								0.087	0.02467	0.01135	0.0151	0.087	0.00667	0.06415	0.05503	0.03875	0.435	0.03789	0.05769	0.03995	0.0589
																								0.088	0.02465	0.01135	0.01511	0.088	0.00667	0.0625	0.05299	0.03838	0.44	0.03787	0.06019	0.03979	0.05937
																								0.089	0.02462	0.01136	0.01512	0.089	0.00667	0.0597	0.05378	0.03806	0.445	0.03792	0.05862	0.03995	0.05874
																								0.09	0.0246	0.01136	0.01513	0.09	0.00667	0.0601	0.05237	0.03782	0.45	0.03818	0.05862	0.03995	0.05905
																								0.091	0.02458	0.01137	0.01515	0.091	0.00667	0.06043	0.05202	0.03767	0.455	0.03859	0.05831	0.03854	0.05874
																								0.092	0.02456	0.01137	0.01516	0.092	0.00667	0.05818	0.05273	0.03758	0.46	0.03899	0.05831	0.0401	0.0589
																								0.093	0.02454	0.01137	0.01517	0.093	0.00667	0.05882	0.05263	0.03755	0.465	0.03921	0.05862	0.03979	0.05874
																								0.094	0.02452	0.01138	0.01518	0.094	0.00667	0.05916	0.05295	0.03753	0.47	0.03921	0.05862	0.0401	0.0589
																								0.095	0.02449	0.01138	0.01519	0.095	0.00667	0.05893	0.05186	0.03747	0.475	0.0391	0.058	0.03995	0.0589
																								0.096	0.02447	0.01139	0.01521	0.096	0.00667	0.05923	0.052	0.03738	0.48	0.03913	0.05862	0.0401	0.0589
																								0.097	0.02445	0.01139	0.01522	0.097	0.00667	0.05806	0.05046	0.03726	0.485	0.03947	0.05831	0.04057	0.05905
																								0.098	0.02443	0.0114	0.01523	0.098	0.00667	0.0571	0.05034	0.0371	0.49	0.04008	0.058	0.04042	0.05905
																								0.099	0.0244	0.0114	0.01524	0.099	0.00667	0.05509	0.05028	0.03685	0.495	0.04067	0.05894	0.04057	0.05905
																								0.1	0.02438	0.0114	0.01525	0.1	0.00667	0.05333	0.05056	0.03654	0.5	0.04098	0.05894	0.04073	0.05812
																								0.101	0.02436	0.01141	0.01527	0.101	0.00667	0.05357	0.05144	0.03615	0.505	0.04093	0.05894	0.04057	0.05905
																								0.102	0.02434	0.01141	0.01528	0.102	0.00667	0.05248	0.05033	0.0357	0.51	0.04065	0.05894	0.0412	0.05874
																								0.103	0.02431	0.01142	0.01529	0.103	0.00667	0.05487	0.05085	0.03521	0.515	0.04027	0.05862	0.0412	0.05921
																								0.104	0.02429	0.01142	0.0153	0.104	0.00667	0.05403	0.05051	0.03471	0.52	0.03985	0.058	0.0412	0.05874
																								0.105	0.02427	0.01142	0.01531	0.105	0.00667	0.05291	0.04898	0.03425	0.525	0.03946	0.05831	0.04151	0.0589
																								0.106	0.02424	0.01143	0.01533	0.106	0.00667	0.05224	0.04904	0.03382	0.53	0.03921	0.05925	0.04151	0.05874
																								0.107	0.02422	0.01143	0.01534	0.107	0.00667	0.05314	0.04826	0.03342	0.535	0.03918	0.05862	0.04182	0.05874
																								0.108	0.0242	0.01144	0.01535	0.108	0.00667	0.05191	0.04714	0.03306	0.54	0.03935	0.05831	0.04167	0.0589
																								0.109	0.02417	0.01144	0.01536	0.109	0.00667	0.05087	0.04464	0.03277	0.545	0.0396	0.05862	0.04167	0.0589
																								0.11	0.02415	0.01144	0.01537	0.11	0.00667	0.05219	0.04594	0.03255	0.55	0.03979	0.05894	0.04151	0.0589
																								0.111	0.02412	0.01145	0.01539	0.111	0.00667	0.05196	0.04617	0.03239	0.555	0.03988	0.05862	0.0412	0.05874
																								0.112	0.0241	0.01145	0.0154	0.112	0.00667	0.05145	0.04684	0.03229	0.56	0.03987	0.05894	0.0412	0.05874
																								0.113	0.02408	0.01146	0.01541	0.113	0.00667	0.05107	0.04722	0.03224	0.565	0.0398	0.05862	0.04104	0.05968
																								0.114	0.02405	0.01146	0.01542	0.114	0.00667	0.05005	0.04649	0.0322	0.57	0.03969	0.05894	0.04057	0.05952
																								0.115	0.02403	0.01146	0.01543	0.115	0.00667	0.05094	0.04596	0.03214	0.575	0.03965	0.05894	0.04057	0.05874
																								0.116	0.024	0.01147	0.01545	0.116	0.00667	0.04821	0.04472	0.03206	0.58	0.03979	0.05862	0.04042	0.0589
																								0.117	0.02398	0.01147	0.01546	0.117	0.00667	0.0474	0.04501	0.03197	0.585	0.0401	0.05894	0.03979	0.05905
																								0.118	0.02395	0.01148	0.01547	0.118	0.00667	0.0488	0.04369	0.03184	0.59	0.04042	0.05831	0.0401	0.05874
																								0.119	0.02393	0.01148	0.01548	0.119	0.00667	0.05078	0.04232	0.03165	0.595	0.04049	0.05862	0.04026	0.0589
																								0.12	0.0239	0.01149	0.01549	0.12	0.00667	0.05082	0.04087	0.03139	0.6	0.04014	0.05894	0.03995	0.0589
																								0.121	0.02388	0.01149	0.0155	0.121	0.00667	0.05047	0.0426	0.03106	0.605	0.03945	0.05862	0.04057	0.05874
																								0.122	0.02385	0.01149	0.01552	0.122	0.00667	0.04928	0.04099	0.03067	0.61	0.03878	0.05831	0.03995	0.05874
																								0.123	0.02383	0.0115	0.01553	0.123	0.00667	0.04725	0.04055	0.03023	0.615	0.03845	0.05862	0.03979	0.05858
																								0.124	0.0238	0.0115	0.01554	0.124	0.00667	0.04658	0.03985	0.02978	0.62	0.03857	0.05894	0.0401	0.05874
																								0.125	0.02378	0.01151	0.01555	0.125	0.00667	0.04486	0.03896	0.02933	0.625	0.03895	0.05894	0.03979	0.05874
																								0.126	0.02375	0.01151	0.01556	0.126	0.00667	0.04652	0.03707	0.02888	0.63	0.03932	0.05894	0.0401	0.05874
																								0.127	0.02373	0.01151	0.01557	0.127	0.00667	0.04614	0.03806	0.02843	0.635	0.03955	0.05769	0.04042	0.05921
																								0.128	0.0237	0.01152	0.01559	0.128	0.00667	0.04613	0.03835	0.02802	0.64	0.0397	0.05862	0.04026	0.05921
																								0.129	0.02368	0.01152	0.0156	0.129	0.00667	0.04642	0.03778	0.02766	0.645	0.03993	0.06144	0.04057	0.05874
																								0.13	0.02365	0.01153	0.01561	0.13	0.00667	0.04576	0.03831	0.02736	0.65	0.04032	0.05894	0.04026	0.0589
																								0.131	0.02362	0.01153	0.01562	0.131	0.00667	0.04407	0.03711	0.02711	0.655	0.04082	0.05894	0.03995	0.05874
																								0.132	0.0236	0.01153	0.01563	0.132	0.00667	0.04492	0.03823	0.02692	0.66	0.04124	0.05925	0.04073	0.0589
																								0.133	0.02357	0.01154	0.01564	0.133	0.00667	0.04495	0.03825	0.02678	0.665	0.04142	0.05862	0.04042	0.05874
																								0.134	0.02355	0.01154	0.01566	0.134	0.00667	0.04447	0.03854	0.02666	0.67	0.04134	0.05925	0.04042	0.05905
																								0.135	0.02352	0.01154	0.01567	0.135	0.00667	0.04271	0.03667	0.02652	0.675	0.04111	0.05894	0.04026	0.0589
																								0.136	0.0235	0.01155	0.01568	0.136	0.00667	0.04311	0.03748	0.02637	0.68	0.04085	0.05894	0.0401	0.05874
																								0.137	0.02347	0.01155	0.01569	0.137	0.00667	0.04473	0.03833	0.02621	0.685	0.04058	0.05894	0.04042	0.05905
																								0.138	0.02344	0.01156	0.0157	0.138	0.00667	0.04195	0.03763	0.026	0.69	0.04021	0.05956	0.04026	0.05905
																								0.139	0.02342	0.01156	0.01571	0.139	0.00667	0.04219	0.03829	0.02574	0.695	0.03968	0.05925	0.03948	0.05905
																								0.14	0.02339	0.01156	0.01573	0.14	0.00667	0.04181	0.03755	0.02541	0.7	0.03912	0.06019	0.0401	0.05858
																								0.141	0.02336	0.01157	0.01574	0.141	0.00667	0.04175	0.0378	0.02502	0.705	0.0387	0.05987	0.03964	0.05874
																								0.142	0.02334	0.01157	0.01575	0.142	0.00667	0.04132	0.03598	0.02456	0.71	0.03847	0.05925	0.0401	0.05858
																								0.143	0.02331	0.01158	0.01576	0.143	0.00667	0.04075	0.03676	0.02405	0.715	0.03832	0.05956	0.04042	0.0589
																								0.144	0.02329	0.01158	0.01577	0.144	0.00667	0.03971	0.03492	0.02353	0.72	0.03813	0.05956	0.04042	0.05874
																								0.145	0.02326	0.01158	0.01578	0.145	0.00667	0.04029	0.03415	0.02304	0.725	0.03785	0.05987	0.03964	0.0589
																								0.146	0.02323	0.01159	0.0158	0.146	0.00667	0.03915	0.03383	0.02256	0.73	0.0376	0.06081	0.03979	0.05858
																								0.147	0.02321	0.01159	0.01581	0.147	0.00667	0.03804	0.03252	0.0221	0.735	0.03752	0.0605	0.03964	0.05874
																								0.148	0.02318	0.0116	0.01582	0.148	0.00667	0.03679	0.03221	0.02169	0.74	0.03769	0.05925	0.03917	0.05858
																								0.149	0.02315	0.0116	0.01583	0.149	0.00667	0.03542	0.03189	0.02135	0.745	0.03804	0.06081	0.03948	0.05874
																								0.15	0.02313	0.0116	0.01584	0.15	0.00667	0.03614	0.03163	0.02109	0.75	0.03845	0.06019	0.03964	0.05874
																								0.151	0.0231	0.01161	0.01585	0.151	0.00667	0.03536	0.03055	0.02094	0.755	0.0388	0.05987	0.03964	0.05921
																								0.152	0.02307	0.01161	0.01586	0.152	0.00667	0.03501	0.03122	0.02087	0.76	0.03904	0.06019	0.03979	0.05874
																								0.153	0.02305	0.01162	0.01588	0.153	0.00667	0.03534	0.03206	0.02087	0.765	0.03919	0.06081	0.0401	0.05905
																								0.154	0.02302	0.01162	0.01589	0.154	0.00667	0.03577	0.03102	0.0209	0.77	0.03926	0.06081	0.03979	0.05874
																								0.155	0.02299	0.01162	0.0159	0.155	0.00667	0.03543	0.03089	0.02093	0.775	0.03926	0.06081	0.04026	0.05874
																								0.156	0.02297	0.01163	0.01591	0.156	0.00667	0.03553	0.02969	0.02094	0.78	0.03925	0.06112	0.04042	0.0589
																								0.157	0.02294	0.01163	0.01592	0.157	0.00667	0.03315	0.02917	0.02095	0.785	0.03929	0.0605	0.04042	0.05874
																								0.158	0.02291	0.01163	0.01593	0.158	0.00667	0.03493	0.0285	0.02093	0.79	0.03937	0.06081	0.04026	0.05921
																								0.159	0.02289	0.01164	0.01594	0.159	0.00667	0.03218	0.02868	0.02085	0.795	0.03939	0.0605	0.0401	0.05874
																								0.16	0.02286	0.01164	0.01596	0.16	0.00667	0.03439	0.02849	0.02069	0.8	0.03929	0.06144	0.04026	0.05874
																								0.161	0.02283	0.01165	0.01597	0.161	0.00667	0.03407	0.02873	0.02045	0.805	0.03911	0.06175	0.0401	0.0589
																								0.162	0.02281	0.01165	0.01598	0.162	0.00667	0.03395	0.02793	0.02014	0.81	0.03902	0.06144	0.03995	0.05874
																								0.163	0.02278	0.01165	0.01599	0.163	0.00667	0.03084	0.0286	0.01977	0.815	0.0391	0.06081	0.0401	0.05905
																								0.164	0.02275	0.01166	0.016	0.164	0.00667	0.03115	0.02762	0.01938	0.82	0.03925	0.06112	0.04042	0.0589
																								0.165	0.02273	0.01166	0.01601	0.165	0.00667	0.03021	0.02604	0.01901	0.825	0.03926	0.0605	0.0401	0.05905
																								0.166	0.0227	0.01167	0.01602	0.166	0.00667	0.02813	0.02497	0.01867	0.83	0.03903	0.06081	0.04057	0.05858
																								0.167	0.02267	0.01167	0.01604	0.167	0.00667	0.0307	0.02545	0.01835	0.835	0.0387	0.06269	0.04042	0.05874
																								0.168	0.02265	0.01167	0.01605	0.168	0.00667	0.03114	0.02413	0.01808	0.84	0.03848	0.0605	0.04042	0.05858
																								0.169	0.02262	0.01168	0.01606	0.169	0.00667	0.03067	0.02372	0.01788	0.845	0.03848	0.05987	0.04073	0.05874
																								0.17	0.02259	0.01168	0.01607	0.17	0.00667	0.02982	0.02349	0.01777	0.85	0.03861	0.05956	0.04042	0.05874
																								0.171	0.02257	0.01168	0.01608	0.171	0.00667	0.02759	0.0231	0.01773	0.855	0.03871	0.06081	0.04057	0.05874
																								0.172	0.02254	0.01169	0.01609	0.172	0.00667	0.02778	0.02332	0.01777	0.86	0.03864	0.0605	0.04089	0.05858
																								0.173	0.02251	0.01169	0.0161	0.173	0.00667	0.02707	0.02235	0.01788	0.865	0.03833	0.06112	0.04042	0.0589
																								0.174	0.02249	0.0117	0.01611	0.174	0.00667	0.02773	0.02436	0.01801	0.87	0.03781	0.0605	0.04026	0.0589
																								0.175	0.02246	0.0117	0.01613	0.175	0.00667	0.02693	0.0237	0.01814	0.875	0.03724	0.06112	0.04042	0.0589
																								0.176	0.02243	0.0117	0.01614	0.176	0.00667	0.0263	0.02345	0.01828	0.88	0.03689	0.06081	0.03964	0.05905
																								0.177	0.02241	0.01171	0.01615	0.177	0.00667	0.02553	0.02338	0.01842	0.885	0.03696	0.06112	0.03979	0.0589
																								0.178	0.02238	0.01171	0.01616	0.178	0.00667	0.02505	0.02323	0.01852	0.89	0.03741	0.0605	0.03979	0.05905
																								0.179	0.02236	0.01171	0.01617	0.179	0.00667	0.02413	0.02296	0.01856	0.895	0.03794	0.0605	0.03932	0.05827
																								0.18	0.02233	0.01172	0.01618	0.18	0.00667	0.02194	0.02312	0.01854	0.9	0.03828	0.06081	0.03964	0.0589
																								0.181	0.0223	0.01172	0.01619	0.181	0.00667	0.02239	0.0249	0.01844	0.905	0.03839	0.06081	0.03885	0.05843
																								0.182	0.02228	0.01173	0.0162	0.182	0.00667	0.02291	0.02426	0.01828	0.91	0.03835	0.06081	0.03854	0.05905
																								0.183	0.02225	0.01173	0.01622	0.183	0.00667	0.02311	0.02344	0.01805	0.915	0.03825	0.06081	0.03885	0.05858
																								0.184	0.02222	0.01173	0.01623	0.184	0.00667	0.02232	0.0222	0.0178	0.92	0.03807	0.06112	0.0387	0.05858
																								0.185	0.0222	0.01174	0.01624	0.185	0.00667	0.0216	0.02183	0.01756	0.925	0.03778	0.06081	0.03854	0.05874
																								0.186	0.02217	0.01174	0.01625	0.186	0.00667	0.02155	0.02107	0.01731	0.93	0.03742	0.06081	0.03885	0.0589
																								0.187	0.02215	0.01174	0.01626	0.187	0.00667	0.02079	0.02017	0.01706	0.935	0.03713	0.06112	0.03885	0.0589
																								0.188	0.02212	0.01175	0.01627	0.188	0.00667	0.02318	0.01955	0.01682	0.94	0.03696	0.06237	0.03964	0.05905
																								0.189	0.02209	0.01175	0.01628	0.189	0.00667	0.02225	0.01892	0.01661	0.945	0.03687	0.06112	0.03932	0.05874
																								0.19	0.02207	0.01176	0.01629	0.19	0.00667	0.02271	0.0181	0.01647	0.95	0.0368	0.0605	0.03854	0.05921
																								0.191	0.02204	0.01176	0.0163	0.191	0.00667	0.02324	0.01734	0.01639	0.955	0.03673	0.06206	0.03964	0.0589
																								0.192	0.02202	0.01176	0.01632	0.192	0.00667	0.02152	0.01662	0.01634	0.96	0.03676	0.06112	0.03885	0.05843
																								0.193	0.02199	0.01177	0.01633	0.193	0.00667	0.02073	0.01634	0.01632	0.965	0.03695	0.06144	0.03932	0.05905
																								0.194	0.02197	0.01177	0.01634	0.194	0.00667	0.0218	0.01582	0.01628	0.97	0.03725	0.06175	0.03917	0.05874
																								0.195	0.02194	0.01177	0.01635	0.195	0.00667	0.02098	0.01727	0.01619	0.975	0.03755	0.06081	0.03995	0.0589
																								0.196	0.02191	0.01178	0.01636	0.196	0.00667	0.02156	0.01675	0.01606	0.98	0.03774	0.06112	0.03964	0.05905
																								0.197	0.02189	0.01178	0.01637	0.197	0.00667	0.0227	0.01609	0.0159	0.985	0.03783	0.06144	0.03932	0.05905
																								0.198	0.02186	0.01178	0.01638	0.198	0.00667	0.02307	0.01552	0.01567	0.99	0.03793	0.06144	0.03917	0.0589
																								0.199	0.02184	0.01179	0.01639	0.199	0.00667	0.0212	0.01523	0.01537	0.995	0.03811	0.06144	0.03932	0.0589
																								0.2	0.02181	0.01179	0.0164	0.2	0.00667	0.02016	0.01508	0.01499	1	0.03847	0.06144	0.03901	0.05905
																								0.201	0.02179	0.0118	0.01641	0.201	0.00667	0.01881	0.01698	0.01453	1.005	0.03906	0.06175	0.04101	0.05905
																								0.202	0.02176	0.0118	0.01643	0.202	0.00667	0.01625	0.01591	0.01401	1.01	0.03986	0.06112	0.04085	0.05874
																								0.203	0.02174	0.0118	0.01644	0.203	0.00667	0.01682	0.01554	0.01343	1.015	0.04074	0.06206	0.04039	0.05905
																								0.204	0.02171	0.01181	0.01645	0.204	0.00667	0.01513	0.01493	0.01283	1.02	0.04146	0.06206	0.04039	0.05905
																								0.205	0.02169	0.01181	0.01646	0.205	0.00667	0.01709	0.01509	0.01224	1.025	0.04183	0.06206	0.04023	0.05858
																								0.206	0.02166	0.01181	0.01647	0.206	0.00667	0.01485	0.01364	0.01167	1.03	0.04188	0.06175	0.04023	0.05905
																								0.207	0.02164	0.01182	0.01648	0.207	0.00667	0.01642	0.01504	0.01112	1.035	0.04182	0.06112	0.03976	0.05858
																								0.208	0.02161	0.01182	0.01649	0.208	0.00667	0.01615	0.01401	0.01062	1.04	0.04185	0.06206	0.03992	0.05905
																								0.209	0.02159	0.01182	0.0165	0.209	0.00667	0.0163	0.01398	0.01022	1.045	0.04199	0.06269	0.04023	0.05874
																								0.21	0.02157	0.01183	0.01651	0.21	0.00667	0.01455	0.01298	0.00991	1.05	0.0421	0.063	0.03992	0.05921
																								0.211	0.02154	0.01183	0.01652	0.211	0.00667	0.01291	0.01304	0.00967	1.055	0.04206	0.06206	0.03992	0.05874
																								0.212	0.02152	0.01184	0.01653	0.212	0.00667	0.01301	0.0119	0.00952	1.06	0.04185	0.06175	0.03976	0.05905
																								0.213	0.02149	0.01184	0.01655	0.213	0.00667	0.01284	0.01049	0.00944	1.065	0.04163	0.06269	0.03992	0.0589
																								0.214	0.02147	0.01184	0.01656	0.214	0.00667	0.01356	0.01119	0.00939	1.07	0.04153	0.06206	0.04007	0.05874
																								0.215	0.02145	0.01185	0.01657	0.215	0.00667	0.01324	0.01177	0.00933	1.075	0.04153	0.06206	0.04007	0.05905
																								0.216	0.02142	0.01185	0.01658	0.216	0.00667	0.01276	0.0118	0.00925	1.08	0.04151	0.06175	0.04007	0.05905
																								0.217	0.0214	0.01185	0.01659	0.217	0.00667	0.01155	0.01151	0.00916	1.085	0.04138	0.063	0.04023	0.05905
																								0.218	0.02138	0.01186	0.0166	0.218	0.00667	0.01104	0.01116	0.00903	1.09	0.04118	0.06269	0.03992	0.05843
																								0.219	0.02135	0.01186	0.01661	0.219	0.00667	0.00994	0.01228	0.00884	1.095	0.04102	0.06237	0.04007	0.0589
																								0.22	0.02133	0.01186	0.01662	0.22	0.00667	0.01048	0.01032	0.00857	1.1	0.04101	0.06237	0.03992	0.05874
																								0.221	0.02131	0.01187	0.01663	0.221	0.00667	0.00938	0.01127	0.00823	1.105	0.04117	0.06206	0.03945	0.0589
																								0.222	0.02128	0.01187	0.01664	0.222	0.00667	0.0107	0.01091	0.00782	1.11	0.04139	0.06237	0.03945	0.05874
																								0.223	0.02126	0.01187	0.01665	0.223	0.00667	0.01079	0.0106	0.00735	1.115	0.04151	0.06237	0.03867	0.05905
																								0.224	0.02124	0.01188	0.01666	0.224	0.00667	0.00954	0.01015	0.00687	1.12	0.04142	0.063	0.03898	0.05905
																								0.225	0.02121	0.01188	0.01668	0.225	0.00667	0.00863	0.00967	0.0064	1.125	0.04111	0.063	0.03867	0.0589
																								0.226	0.02119	0.01189	0.01669	0.226	0.00667	0.01034	0.0095	0.00595	1.13	0.04068	0.06269	0.03867	0.05905
																								0.227	0.02117	0.01189	0.0167	0.227	0.00667	0.00996	0.00849	0.00549	1.135	0.04025	0.06269	0.0382	0.0589
																								0.228	0.02115	0.01189	0.01671	0.228	0.00667	0.01008	0.00887	0.00508	1.14	0.03988	0.06206	0.03851	0.05921
																								0.229	0.02113	0.0119	0.01672	0.229	0.00667	0.00868	0.00826	0.00474	1.145	0.03957	0.06237	0.03804	0.05905
																								0.23	0.0211	0.0119	0.01673	0.23	0.00667	0.00788	0.00906	0.00448	1.15	0.03932	0.06331	0.03851	0.05921
																								0.231	0.02108	0.0119	0.01674	0.231	0.00667	0.00821	0.00734	0.00431	1.155	0.03914	0.06269	0.03867	0.05827
																								0.232	0.02106	0.01191	0.01675	0.232	0.00667	0.00673	0.00781	0.00422	1.16	0.03903	0.06144	0.03867	0.05905
																								0.233	0.02104	0.01191	0.01676	0.233	0.00667	0.00773	0.00746	0.0042	1.165	0.03892	0.06144	0.03976	0.05874
																								0.234	0.02102	0.01191	0.01677	0.234	0.00667	0.00677	0.00718	0.0042	1.17	0.03878	0.06237	0.03945	0.05921
																								0.235	0.021	0.01192	0.01678	0.235	0.00667	0.00676	0.00693	0.00418	1.175	0.03859	0.06237	0.03929	0.05905
																								0.236	0.02097	0.01192	0.01679	0.236	0.00667	0.00571	0.00802	0.00413	1.18	0.03844	0.06269	0.03992	0.05905
																								0.237	0.02095	0.01192	0.0168	0.237	0.00667	0.00687	0.00764	0.00406	1.185	0.03842	0.06269	0.04039	0.0589
																								0.238	0.02093	0.01193	0.01681	0.238	0.00667	0.0067	0.00771	0.00394	1.19	0.03857	0.06269	0.04007	0.05921
																								0.239	0.02091	0.01193	0.01682	0.239	0.00667	0.00615	0.00536	0.00376	1.195	0.03879	0.06237	0.04054	0.0589
																								0.24	0.02089	0.01193	0.01684	0.24	0.00667	0.00622	0.00626	0.0035	1.2	0.03894	0.06269	0.04007	0.05905
																								0.241	0.02087	0.01194	0.01685	0.241	0.00667	0.00326	0.00467	0.0032	1.205	0.03893	0.063	0.03976	0.05905
																								0.242	0.02085	0.01194	0.01686	0.242	0.00667	0.00444	0.00411	0.00284	1.21	0.03882	0.06331	0.03976	0.0589
																								0.243	0.02083	0.01194	0.01687	0.243	0.00667	0.00536	0.00442	0.00243	1.215	0.03867	0.06237	0.03929	0.05905
																								0.244	0.02081	0.01195	0.01688	0.244	0.00667	0.00406	0.00271	0.002	1.22	0.03847	0.063	0.03929	0.05843
																								0.245	0.02079	0.01195	0.01689	0.245	0.00667	0.00699	0.00201	0.0016	1.225	0.03816	0.06331	0.03867	0.05905
																								0.246	0.02077	0.01195	0.0169	0.246	0.00667	0.00744	0.00157	0.00121	1.23	0.03776	0.06237	0.03882	0.05874
																								0.247	0.02075	0.01196	0.01691	0.247	0.00667	0.00743	0.00267	0.000836629	1.235	0.03747	0.06237	0.04054	0.0589
																								0.248	0.02073	0.01196	0.01692	0.248	0.00667	0.00827	0.00252	0.000507824	1.24	0.03749	0.063	0.03945	0.05858
																								0.249	0.02071	0.01196	0.01693	0.249	0.00667	0.00846	0.00211	0.000247042	1.245	0.03782	0.06237	0.03945	0.05858
																								0.25	0.02069	0.01197	0.01694	0.25	0.00667	0.00584	0.00283	7.92133e-05	1.25	0.03828	0.06237	0.0396	0.0589
																								0.251	0.02067	0.01197	0.01695	0.251	0.00667	0.00532	0.00272	0	1.255	0.03871	0.06425	0.04023	0.05905
																								0.252	0.02066	0.01198	0.01696	0.252	0.00667	0.00598	0.0028	1.4192e-06	1.26	0.03903	0.06269	0.04039	0.0589
																								0.253	0.02064	0.01198	0.01697	0.253	0.00667	0.00595	0.00274	6.89968e-05	1.265	0.03927	0.06206	0.04085	0.05905
																								0.254	0.02062	0.01198	0.01698	0.254	0.00667	0.00608	0.00425	0.000158624	1.27	0.03937	0.06269	0.04117	0.05921
																								0.255	0.0206	0.01199	0.01699	0.255	0.00667	0.0025	0.00399	0.000857655	1.275	0.03927	0.063	0.04132	0.05905
																								0.256	0.02058	0.01199	0.017	0.256	0.00667	0.00169	0.0037	0.0016	1.28	0.03899	0.063	0.04164	0.05921
																								0.257	0.02056	0.01199	0.01701	0.257	0.00667	0.00127	0.00314	0.00236	1.285	0.03865	0.063	0.04226	0.05858
																								0.258	0.02055	0.012	0.01702	0.258	0.00667	0.00125	0.0022	0.00323	1.29	0.03842	0.063	0.0421	0.05921
																								0.259	0.02053	0.012	0.01703	0.259	0.00667	0.000912771	0.00226	0.00436	1.295	0.03839	0.06237	0.04226	0.0589
																								0.26	0.02051	0.012	0.01705	0.26	0.00667	0.000145072	0.0013	0.00594	1.3	0.03851	0.06331	0.0421	0.05905
																								0.261	0.02049	0.01201	0.01706	0.261	0.21484	0.00662	0.00428	0.00821	1.305	0.03863	0.06269	0.0421	0.05874
																								0.262	0.02048	0.01201	0.01707	0.262	4.27167	0.00442	0.00233	0.01139	1.31	0.0386	0.06269	0.04164	0.05921
																								0.263	0.02046	0.01201	0.01708	0.263	4.28284	0.04756	0.01933	0.01574	1.315	0.03845	0.06237	0.04132	0.05874
																								0.264	0.02044	0.01202	0.01709	0.264	4.28571	0.13253	0.05844	0.0215	1.32	0.03828	0.06206	0.04101	0.05905
																								0.265	0.02043	0.01202	0.0171	0.265	4.28761	0.2509	0.11348	0.02893	1.325	0.03818	0.063	0.0407	0.05921
																								0.266	0.02041	0.01202	0.01711	0.266	4.28949	0.39192	0.18218	0.03818	1.33	0.03808	0.06394	0.04039	0.0589
																								0.267	0.02039	0.01203	0.01712	0.267	4.29118	0.54704	0.26231	0.0494	1.335	0.0379	0.06237	0.04023	0.05921
																								0.268	0.02038	0.01203	0.01713	0.268	4.2928	0.71009	0.34677	0.06275	1.34	0.03764	0.06331	0.04023	0.05937
																								0.269	0.02036	0.01203	0.01714	0.269	4.29434	0.87905	0.43739	0.07835	1.345	0.03746	0.063	0.03976	0.05921
																								0.27	0.02035	0.01204	0.01715	0.27	4.29585	1.0483	0.52847	0.0963	1.35	0.03755	0.06175	0.03976	0.05858
																								0.271	0.02033	0.01204	0.01716	0.271	4.29703	1.21433	0.62124	0.11665	1.355	0.03793	0.063	0.0396	0.05921
																								0.272	0.02032	0.01204	0.01717	0.272	4.29821	1.37707	0.71411	0.13938	1.36	0.03844	0.06362	0.03929	0.0589
																								0.273	0.0203	0.01205	0.01718	0.273	4.29917	1.53324	0.8071	0.16449	1.365	0.0388	0.063	0.0396	0.05905
																								0.274	0.02029	0.01205	0.01719	0.274	4.30023	1.68542	0.89666	0.19188	1.37	0.03891	0.06206	0.03945	0.0589
																								0.275	0.02027	0.01205	0.0172	0.275	4.3013	1.83268	0.9824	0.22143	1.375	0.03886	0.06362	0.03945	0.05921
																								0.276	0.02026	0.01206	0.01721	0.276	4.30226	1.96865	1.06708	0.25306	1.38	0.03887	0.063	0.03992	0.05905
																								0.277	0.02024	0.01206	0.01722	0.277	4.30279	2.09628	1.14391	0.28664	1.385	0.03903	0.06331	0.03929	0.0589
																								0.278	0.02023	0.01206	0.01723	0.278	4.3033	2.21796	1.2196	0.32199	1.39	0.03923	0.063	0.03929	0.05905
																								0.279	0.02021	0.01207	0.01724	0.279	4.30385	2.33434	1.29204	0.3589	1.395	0.0393	0.06237	0.0396	0.05905
																								0.28	0.0202	0.01207	0.01725	0.28	4.30422	2.44061	1.36198	0.39717	1.4	0.03918	0.063	0.03929	0.05921
																								0.281	0.02019	0.01207	0.01726	0.281	4.30466	2.54333	1.42859	0.43661	1.405	0.03899	0.06331	0.03976	0.05983
																								0.282	0.02017	0.01207	0.01727	0.282	4.30518	2.63689	1.48989	0.47698	1.41	0.0388	0.06269	0.0396	0.05905
																								0.283	0.02016	0.01208	0.01728	0.283	4.30578	2.72265	1.54729	0.51804	1.415	0.03862	0.063	0.03992	0.05874
																								0.284	0.02015	0.01208	0.01729	0.284	4.30607	2.80172	1.6	0.55955	1.42	0.03838	0.063	0.04023	0.05921
																								0.285	0.02013	0.01208	0.0173	0.285	4.30654	2.88009	1.65027	0.60123	1.425	0.03813	0.06112	0.03976	0.05905
																								0.286	0.02012	0.01209	0.01731	0.286	4.30703	2.94936	1.69705	0.64279	1.43	0.03798	0.06237	0.03945	0.05905
																								0.287	0.02011	0.01209	0.01732	0.287	4.30727	3.01453	1.74132	0.68455	1.435	0.03801	0.063	0.03976	0.05921
																								0.288	0.0201	0.01209	0.01733	0.288	4.3077	3.07656	1.78213	0.72571	1.44	0.03819	0.06237	0.03945	0.05905
																								0.289	0.02008	0.0121	0.01734	0.289	4.30775	3.13126	1.8207	0.76588	1.445	0.03842	0.06269	0.03929	0.05905
																								0.29	0.02007	0.0121	0.01735	0.29	4.30812	3.18081	1.85834	0.80486	1.45	0.03861	0.06175	0.0396	0.05921
																								0.291	0.02006	0.0121	0.01736	0.291	4.30837	3.2284	1.88963	0.84249	1.455	0.03872	0.06175	0.03914	0.05921
																								0.292	0.02005	0.01211	0.01737	0.292	4.30843	3.27265	1.92034	0.87865	1.46	0.03874	0.06175	0.03914	0.05905
																								0.293	0.02004	0.01211	0.01738	0.293	4.30876	3.31305	1.94946	0.91323	1.465	0.03869	0.06269	0.03898	0.05952
																								0.294	0.02003	0.01211	0.01739	0.294	4.30917	3.35165	1.97821	0.94616	1.47	0.03862	0.06144	0.03882	0.05671
																								0.295	0.02002	0.01212	0.0174	0.295	4.30941	3.38826	2.00399	0.97738	1.475	0.03853	0.06081	0.03882	0.05921
																								0.296	0.02001	0.01212	0.01741	0.296	4.30959	3.4234	2.02611	1.00692	1.48	0.03843	0.0605	0.0382	0.05874
																								0.297	0.01999	0.01212	0.01742	0.297	4.30991	3.45171	2.04718	1.0348	1.485	0.03832	0.06081	0.03914	0.05905
																								0.298	0.01998	0.01213	0.01743	0.298	4.31001	3.47595	2.06754	1.06105	1.49	0.0382	0.06019	0.03992	0.05905
																								0.299	0.01997	0.01213	0.01744	0.299	4.31049	3.50426	2.08814	1.08568	1.495	0.0381	0.06019	0.03914	0.05921
																								0.3	0.01996	0.01213	0.01745	0.3	4.31073	3.52866	2.10486	1.10875	1.5	0.03806	0.05987	0.03898	0.05905
																								0.301	0.01995	0.01214	0.01746	0.301	4.31084	3.54966	2.12224	1.13033	1.505	0.03806	0.05987	0.03929	0.05905
																								0.302	0.01995	0.01214	0.01747	0.302	4.31109	3.57083	2.13729	1.15048	1.51	0.03805	0.0605	0.03976	0.05921
																								0.303	0.01994	0.01214	0.01748	0.303	4.31124	3.59227	2.15193	1.16929	1.515	0.03795	0.06112	0.03976	0.05937
																								0.304	0.01993	0.01215	0.01749	0.304	4.31149	3.61201	2.16649	1.18687	1.52	0.03778	0.0605	0.03992	0.05905
																								0.305	0.01992	0.01215	0.0175	0.305	4.3116	3.62815	2.17654	1.2033	1.525	0.03766	0.0605	0.04054	0.05905
																								0.306	0.01991	0.01215	0.01751	0.306	4.3118	3.64395	2.1881	1.21865	1.53	0.03765	0.05987	0.04039	0.05937
																								0.307	0.0199	0.01215	0.01752	0.307	4.31208	3.65723	2.19784	1.23297	1.535	0.03772	0.05987	0.04054	0.05905
																								0.308	0.01989	0.01216	0.01753	0.308	4.31224	3.67083	2.20937	1.24637	1.54	0.03777	0.06019	0.04039	0.05921
																								0.309	0.01988	0.01216	0.01754	0.309	4.31247	3.68569	2.21915	1.25892	1.545	0.03774	0.05987	0.04054	0.05921
																								0.31	0.01988	0.01216	0.01755	0.31	4.31309	3.6988	2.22748	1.27069	1.55	0.0377	0.05925	0.04054	0.05937
																								0.311	0.01987	0.01217	0.01756	0.311	4.31472	3.71004	2.23782	1.28175	1.555	0.03777	0.05925	0.0407	0.05905
																								0.312	0.01986	0.01217	0.01757	0.312	4.31552	3.72038	2.24458	1.29216	1.56	0.03802	0.05862	0.04039	0.05905
																								0.313	0.01985	0.01217	0.01758	0.313	4.31582	3.72967	2.25258	1.30195	1.565	0.03843	0.05894	0.04054	0.05921
																								0.314	0.01985	0.01218	0.01759	0.314	4.31627	3.73915	2.26112	1.31115	1.57	0.0389	0.05987	0.04039	0.05921
																								0.315	0.01984	0.01218	0.0176	0.315	4.31652	3.75011	2.26717	1.31976	1.575	0.03931	0.05987	0.0407	0.05921
																								0.316	0.01983	0.01218	0.01761	0.316	4.31681	3.76048	2.27431	1.32783	1.58	0.03957	0.05956	0.0407	0.05905
																								0.317	0.01983	0.01219	0.01762	0.317	4.31709	3.76745	2.27883	1.33539	1.585	0.03965	0.06019	0.04054	0.05905
																								0.318	0.01982	0.01219	0.01763	0.318	4.3169	3.77524	2.28494	1.34246	1.59	0.03962	0.0605	0.04085	0.05905
																								0.319	0.01981	0.01219	0.01764	0.319	4.31729	3.78354	2.28871	1.34904	1.595	0.03957	0.0605	0.04101	0.05905
																								0.32	0.01981	0.0122	0.01765	0.32	4.31736	3.79177	2.29528	1.35517	1.6	0.03958	0.06019	0.04117	0.05952
																								0.321	0.0198	0.0122	0.01766	0.321	4.31747	3.7986	2.3009	1.36086	1.605	0.03964	0.06019	0.04117	0.05921
																								0.322	0.0198	0.0122	0.01767	0.322	4.31765	3.80377	2.30427	1.36616	1.61	0.03971	0.06019	0.04117	0.05905
																								0.323	0.01979	0.0122	0.01768	0.323	4.31786	3.81224	2.31062	1.3711	1.615	0.03981	0.05987	0.04101	0.05921
																								0.324	0.01979	0.01221	0.01769	0.324	4.31787	3.81704	2.31382	1.37573	1.62	0.04006	0.05987	0.04132	0.05921
																								0.325	0.01978	0.01221	0.0177	0.325	4.31791	3.82291	2.3186	1.38011	1.625	0.04059	0.05987	0.04132	0.05921
																								0.326	0.01978	0.01221	0.01771	0.326	4.3183	3.82828	2.32251	1.38424	1.63	0.04141	0.05956	0.04117	0.05937
																								0.327	0.01977	0.01222	0.01772	0.327	4.31815	3.83359	2.32468	1.38815	1.635	0.04235	0.05956	0.04132	0.05921
																								0.328	0.01977	0.01222	0.01773	0.328	4.31856	3.83771	2.32994	1.39187	1.64	0.04319	0.05956	0.04117	0.05921
																								0.329	0.01976	0.01222	0.01774	0.329	4.31874	3.84272	2.33418	1.39546	1.645	0.04378	0.06019	0.0407	0.05937
																								0.33	0.01976	0.01223	0.01775	0.33	4.31883	3.84846	2.33891	1.39895	1.65	0.04409	0.06019	0.04054	0.05921
																								0.331	0.01976	0.01223	0.01776	0.331	4.319	3.85343	2.34037	1.40236	1.655	0.04416	0.06175	0.04039	0.05937
																								0.332	0.01975	0.01223	0.01777	0.332	4.31919	3.85689	2.344	1.40569	1.66	0.04405	0.06112	0.04023	0.05921
																								0.333	0.01975	0.01223	0.01778	0.333	4.31913	3.85946	2.34609	1.40893	1.665	0.04388	0.06112	0.0407	0.05937
																								0.334	0.01975	0.01224	0.01779	0.334	4.31924	3.86524	2.34959	1.41206	1.67	0.04378	0.06175	0.03976	0.05921
																								0.335	0.01974	0.01224	0.0178	0.335	4.31925	3.86989	2.35288	1.41507	1.675	0.04384	0.06081	0.0396	0.05937
																								0.336	0.01974	0.01224	0.01781	0.336	4.31953	3.87462	2.35697	1.41796	1.68	0.04402	0.06144	0.03914	0.05921
																								0.337	0.01974	0.01225	0.01782	0.337	4.31987	3.87882	2.36022	1.42075	1.685	0.04427	0.05925	0.03867	0.05968
																								0.338	0.01974	0.01225	0.01783	0.338	4.31989	3.88186	2.36295	1.42339	1.69	0.04463	0.06144	0.03882	0.05921
																								0.339	0.01973	0.01225	0.01783	0.339	4.31989	3.88701	2.36627	1.42589	1.695	0.04517	0.06112	0.0382	0.05921
																								0.34	0.01973	0.01226	0.01784	0.34	4.32005	3.8873	2.36868	1.42823	1.7	0.0459	0.06144	0.0382	0.0589
																								0.341	0.01973	0.01226	0.01785	0.341	4.32027	3.89218	2.37173	1.43042	1.705	0.04665	0.0605	0.0382	0.05921
																								0.342	0.01973	0.01226	0.01786	0.342	4.32058	3.89557	2.37437	1.43246	1.71	0.04724	0.06081	0.03789	0.05937
																								0.343	0.01973	0.01226	0.01787	0.343	4.32049	3.89889	2.37618	1.43439	1.715	0.04758	0.0605	0.03757	0.05921
																								0.344	0.01973	0.01227	0.01788	0.344	4.32059	3.90029	2.37777	1.43623	1.72	0.04772	0.05987	0.03742	0.05905
																								0.345	0.01973	0.01227	0.01789	0.345	4.32084	3.90491	2.37965	1.43803	1.725	0.04766	0.0605	0.03726	0.05921
																								0.346	0.01973	0.01227	0.0179	0.346	4.32083	3.90705	2.3807	1.43978	1.73	0.04728	0.06019	0.03742	0.05921
																								0.347	0.01972	0.01228	0.01791	0.347	4.32114	3.90825	2.38268	1.44148	1.735	0.04643	0.06019	0.03726	0.0589
																								0.348	0.01972	0.01228	0.01792	0.348	4.32133	3.91019	2.38392	1.44317	1.74	0.0452	0.06081	0.03773	0.05921
																								0.349	0.01972	0.01228	0.01793	0.349	4.3213	3.91591	2.38623	1.44487	1.745	0.04397	0.06019	0.0396	0.05905
																								0.35	0.01972	0.01229	0.01794	0.35	4.32145	3.91778	2.38733	1.44661	1.75	0.04324	0.06019	0.0382	0.05937
																								0.351	0.01972	0.01229	0.01795	0.351	4.32142	3.9205	2.38808	1.44838	1.755	0.04327	0.06019	0.03898	0.05937
																								0.352	0.01972	0.01229	0.01796	0.352	4.32136	3.92295	2.38925	1.45018	1.76	0.044	0.06081	0.03898	0.05937
																								0.353	0.01973	0.01229	0.01797	0.353	4.32162	3.92463	2.39108	1.45198	1.765	0.04517	0.06019	0.03929	0.05937
																								0.354	0.01973	0.0123	0.01798	0.354	4.32174	3.92753	2.39379	1.45376	1.77	0.04657	0.06081	0.03929	0.05921
																								0.355	0.01973	0.0123	0.01799	0.355	4.32189	3.93015	2.39577	1.45548	1.775	0.04805	0.0605	0.03851	0.05921
																								0.356	0.01973	0.0123	0.018	0.356	4.32213	3.93329	2.39922	1.45714	1.78	0.04956	0.0605	0.0396	0.05921
																								0.357	0.01973	0.01231	0.01801	0.357	4.32205	3.93421	2.40042	1.45875	1.785	0.05095	0.06081	0.03929	0.05921
																								0.358	0.01973	0.01231	0.01802	0.358	4.32223	3.93793	2.40333	1.46028	1.79	0.05196	0.0605	0.03976	0.05905
																								0.359	0.01973	0.01231	0.01802	0.359	4.32234	3.93967	2.40481	1.46169	1.795	0.05228	0.06019	0.03945	0.05952
																								0.36	0.01973	0.01231	0.01803	0.36	4.32246	3.94265	2.40683	1.46299	1.8	0.05189	0.0605	0.03976	0.05937
																								0.361	0.01974	0.01232	0.01804	0.361	4.32267	3.94512	2.40894	1.46417	1.805	0.05109	0.0605	0.03929	0.05937
																								0.362	0.01974	0.01232	0.01805	0.362	4.32271	3.94666	2.40944	1.46525	1.81	0.05024	0.06081	0.0396	0.05921
																								0.363	0.01974	0.01232	0.01806	0.363	4.3228	3.95116	2.41071	1.46623	1.815	0.04947	0.06019	0.03945	0.05905
																								0.364	0.01974	0.01233	0.01807	0.364	4.32299	3.95445	2.41046	1.46717	1.82	0.04869	0.06019	0.03929	0.05905
																								0.365	0.01975	0.01233	0.01808	0.365	4.32312	3.95461	2.41182	1.46808	1.825	0.04786	0.06019	0.03929	0.05921
																								0.366	0.01975	0.01233	0.01809	0.366	4.32306	3.95611	2.41236	1.46898	1.83	0.04712	0.06019	0.03929	0.05921
																								0.367	0.01975	0.01233	0.0181	0.367	4.32306	3.95396	2.41427	1.46985	1.835	0.04661	0.0605	0.03976	0.05905
																								0.368	0.01976	0.01234	0.01811	0.368	4.32334	3.95752	2.41591	1.47072	1.84	0.04632	0.06019	0.03976	0.05952
																								0.369	0.01976	0.01234	0.01812	0.369	4.32344	3.9602	2.41562	1.47163	1.845	0.04617	0.06112	0.03976	0.05937
																								0.37	0.01976	0.01234	0.01813	0.37	4.32348	3.96285	2.41713	1.47258	1.85	0.04603	0.06081	0.04085	0.05937
																								0.371	0.01977	0.01235	0.01814	0.371	4.32345	3.96358	2.41682	1.47359	1.855	0.04564	0.05987	0.0407	0.05921
																								0.372	0.01977	0.01235	0.01815	0.372	4.32381	3.96464	2.41684	1.47466	1.86	0.0448	0.06112	0.04085	0.05968
																								0.373	0.01978	0.01235	0.01816	0.373	4.32386	3.96474	2.41808	1.47576	1.865	0.04393	0.06175	0.04117	0.0589
																								0.374	0.01978	0.01235	0.01816	0.374	4.32389	3.96645	2.4202	1.47686	1.87	0.0441	0.06081	0.04117	0.05937
																								0.375	0.01978	0.01236	0.01817	0.375	4.3241	3.96862	2.42294	1.47792	1.875	0.04606	0.06144	0.04132	0.05921
																								0.376	0.01979	0.01236	0.01818	0.376	4.32404	3.96922	2.42481	1.47894	1.88	0.04923	0.06081	0.04132	0.05952
																								0.377	0.01979	0.01236	0.01819	0.377	4.32422	3.97266	2.42763	1.47992	1.885	0.0519	0.05925	0.04117	0.05921
																								0.378	0.0198	0.01237	0.0182	0.378	4.3243	3.9748	2.43049	1.48085	1.89	0.05274	0.06019	0.04179	0.05937
																								0.379	0.0198	0.01237	0.01821	0.379	4.32455	3.9766	2.43116	1.4817	1.895	0.05188	0.05956	0.04132	0.05921
																								0.38	0.01981	0.01237	0.01822	0.38	4.32449	3.97733	2.43163	1.48246	1.9	0.05041	0.05956	0.04101	0.05921
																								0.381	0.01981	0.01237	0.01823	0.381	4.32463	3.97912	2.43257	1.48313	1.905	0.04916	0.05925	0.04101	0.05921
																								0.382	0.01982	0.01238	0.01824	0.382	4.3247	3.9797	2.43392	1.48374	1.91	0.04821	0.05862	0.04085	0.05905
																								0.383	0.01983	0.01238	0.01825	0.383	4.32472	3.98179	2.43539	1.48429	1.915	0.04745	0.05831	0.04054	0.05921
																								0.384	0.01983	0.01238	0.01826	0.384	4.32487	3.98438	2.43684	1.48482	1.92	0.04699	0.05831	0.04054	0.05937
																								0.385	0.01984	0.01238	0.01827	0.385	4.3249	3.98718	2.439	1.48537	1.925	0.04703	0.05862	0.04039	0.05952
																								0.386	0.01984	0.01239	0.01827	0.386	4.32489	3.98609	2.43703	1.48594	1.93	0.04748	0.05831	0.04085	0.05921
																								0.387	0.01985	0.01239	0.01828	0.387	4.32511	3.98585	2.43843	1.48651	1.935	0.04808	0.05862	0.04023	0.05921
																								0.388	0.01986	0.01239	0.01829	0.388	4.32507	3.98659	2.43752	1.48712	1.94	0.04869	0.05894	0.03929	0.0589
																								0.389	0.01986	0.0124	0.0183	0.389	4.32515	3.98873	2.43867	1.48779	1.945	0.04932	0.05862	0.03992	0.05952
																								0.39	0.01987	0.0124	0.01831	0.39	4.325	3.99126	2.4391	1.48852	1.95	0.04997	0.05956	0.03976	0.05921
																								0.391	0.01988	0.0124	0.01832	0.391	4.32515	3.99256	2.44061	1.48932	1.955	0.0506	0.05894	0.0396	0.05937
																								0.392	0.01989	0.0124	0.01833	0.392	4.3252	3.99424	2.44324	1.4902	1.96	0.05119	0.05925	0.04039	0.05921
																								0.393	0.01989	0.01241	0.01834	0.393	4.32531	3.99605	2.44325	1.49115	1.965	0.05182	0.05987	0.04007	0.05921
																								0.394	0.0199	0.01241	0.01835	0.394	4.32533	3.99831	2.44477	1.49212	1.97	0.05258	0.06019	0.04007	0.05921
																								0.395	0.01991	0.01241	0.01836	0.395	4.32557	3.99854	2.44428	1.49309	1.975	0.05336	0.06019	0.04007	0.0589
																								0.396	0.01992	0.01241	0.01837	0.396	4.32585	4.00136	2.44672	1.49405	1.98	0.05399	0.05987	0.04039	0.05905
																								0.397	0.01992	0.01242	0.01837	0.397	4.32587	4.00196	2.44769	1.495	1.985	0.05434	0.05956	0.04054	0.05968
																								0.398	0.01993	0.01242	0.01838	0.398	4.32602	4.00615	2.45057	1.49592	1.99	0.05445	0.05925	0.04023	0.05952
																								0.399	0.01994	0.01242	0.01839	0.399	4.3259	4.00649	2.45172	1.49676	1.995	0.05446	0.05956	0.0407	0.05921
																								0.4	0.01995	0.01243	0.0184	0.4	4.32606	4.00804	2.45309	1.49753	2	0.05449	0.05894	0.04132	0.05952
																								0.401	0.01996	0.01243	0.01841	0.401	4.32625	4.00975	2.45336	1.49822	2.005	0.05448	0.05831	0.04085	0.05905
																								0.402	0.01997	0.01243	0.01842	0.402	4.32625	4.00892	2.4532	1.49885	2.01	0.05423	0.05769	0.0407	0.05937
																								0.403	0.01998	0.01243	0.01843	0.403	4.3264	4.01028	2.45485	1.49942	2.015	0.05356	0.058	0.04039	0.05921
																								0.404	0.01998	0.01244	0.01844	0.404	4.32645	4.01101	2.45592	1.49996	2.02	0.05245	0.058	0.0407	0.05921
																								0.405	0.01999	0.01244	0.01845	0.405	4.32648	4.01398	2.45715	1.50053	2.025	0.05116	0.058	0.04054	0.0589
																								0.406	0.02	0.01244	0.01846	0.406	4.32663	4.01491	2.45762	1.5011	2.03	0.05017	0.058	0.04085	0.05905
																								0.407	0.02001	0.01244	0.01846	0.407	4.32676	4.0164	2.45802	1.50166	2.035	0.04991	0.05769	0.04085	0.0589
																								0.408	0.02002	0.01245	0.01847	0.408	4.32685	4.01819	2.4595	1.50225	2.04	0.0505	0.05831	0.04117	0.05905
																								0.409	0.02003	0.01245	0.01848	0.409	4.32664	4.01712	2.45924	1.50287	2.045	0.05164	0.05862	0.04117	0.05937
																								0.41	0.02004	0.01245	0.01849	0.41	4.32674	4.01777	2.46002	1.50355	2.05	0.05284	0.05894	0.04164	0.05952
																								0.411	0.02005	0.01246	0.0185	0.411	4.3269	4.0191	2.46108	1.50427	2.055	0.05374	0.05925	0.04365	0.05937
																								0.412	0.02006	0.01246	0.01851	0.412	4.32714	4.0221	2.46252	1.50504	2.06	0.05425	0.05925	0.04349	0.05905
																								0.413	0.02007	0.01246	0.01852	0.413	4.32728	4.0249	2.46456	1.50584	2.065	0.05452	0.05831	0.04334	0.05983
																								0.414	0.02008	0.01246	0.01853	0.414	4.32741	4.02495	2.46638	1.50665	2.07	0.05481	0.05862	0.04271	0.05921
																								0.415	0.02009	0.01247	0.01854	0.415	4.32751	4.02899	2.46743	1.50743	2.075	0.05539	0.058	0.04255	0.05937
																								0.416	0.0201	0.01247	0.01854	0.416	4.32756	4.02901	2.46877	1.50819	2.08	0.05624	0.05737	0.0424	0.05937
																								0.417	0.02011	0.01247	0.01855	0.417	4.32758	4.02929	2.46848	1.50891	2.085	0.05698	0.058	0.04177	0.05921
																								0.418	0.02012	0.01247	0.01856	0.418	4.32755	4.0295	2.46853	1.50957	2.09	0.05713	0.05644	0.04162	0.05921
																								0.419	0.02013	0.01248	0.01857	0.419	4.32771	4.0303	2.47135	1.51015	2.095	0.05656	0.05519	0.04099	0.05921
																								0.42	0.02014	0.01248	0.01858	0.42	4.32753	4.03252	2.47235	1.51064	2.1	0.05567	0.058	0.04068	0.05921
																								0.421	0.02016	0.01248	0.01859	0.421	4.32769	4.03138	2.47264	1.51103	2.105	0.05498	0.05612	0.04068	0.05905
																								0.422	0.02017	0.01248	0.0186	0.422	4.32787	4.03297	2.4746	1.51134	2.11	0.05461	0.05612	0.04068	0.05905
																								0.423	0.02018	0.01249	0.01861	0.423	4.32793	4.03346	2.47458	1.51158	2.115	0.05431	0.05644	0.04052	0.05921
																								0.424	0.02019	0.01249	0.01861	0.424	4.32805	4.0338	2.47572	1.51179	2.12	0.05388	0.05675	0.04084	0.05968
																								0.425	0.0202	0.01249	0.01862	0.425	4.32814	4.0353	2.47584	1.51202	2.125	0.05352	0.05675	0.04068	0.05921
																								0.426	0.02021	0.01249	0.01863	0.426	4.32818	4.03508	2.47492	1.51224	2.13	0.05362	0.05706	0.04099	0.05952
																								0.427	0.02022	0.0125	0.01864	0.427	4.32825	4.03697	2.47585	1.51248	2.135	0.05443	0.05706	0.04099	0.05937
																								0.428	0.02023	0.0125	0.01865	0.428	4.3284	4.03753	2.47512	1.51276	2.14	0.05587	0.05644	0.04099	0.05921
																								0.429	0.02025	0.0125	0.01866	0.429	4.32851	4.0404	2.47708	1.51309	2.145	0.05762	0.05612	0.04162	0.05905
																								0.43	0.02026	0.0125	0.01867	0.43	4.32861	4.03985	2.47736	1.5135	2.15	0.0593	0.0555	0.04209	0.05921
																								0.431	0.02027	0.01251	0.01868	0.431	4.32857	4.04114	2.47797	1.51396	2.155	0.06065	0.05487	0.04209	0.05921
																								0.432	0.02028	0.01251	0.01868	0.432	4.32873	4.04304	2.47863	1.5145	2.16	0.06163	0.05487	0.04255	0.0589
																								0.433	0.02029	0.01251	0.01869	0.433	4.32865	4.04139	2.47847	1.51509	2.165	0.06239	0.05425	0.04287	0.05905
																								0.434	0.02031	0.01251	0.0187	0.434	4.32894	4.04421	2.48087	1.51569	2.17	0.06312	0.05456	0.04318	0.05921
																								0.435	0.02032	0.01252	0.01871	0.435	4.32908	4.04427	2.48208	1.51626	2.175	0.06391	0.05394	0.04365	0.05921
																								0.436	0.02033	0.01252	0.01872	0.436	4.3291	4.04779	2.48447	1.51682	2.18	0.06464	0.05362	0.04365	0.05937
																								0.437	0.02034	0.01252	0.01873	0.437	4.32919	4.04818	2.48303	1.51738	2.185	0.06511	0.05425	0.0438	0.05952
																								0.438	0.02036	0.01252	0.01874	0.438	4.32925	4.04925	2.48345	1.51789	2.19	0.06513	0.05519	0.04412	0.0589
																								0.439	0.02037	0.01253	0.01874	0.439	4.3293	4.04844	2.48369	1.51835	2.195	0.06463	0.05394	0.04412	0.05905
																								0.44	0.02038	0.01253	0.01875	0.44	4.32943	4.04853	2.48608	1.51872	2.2	0.06374	0.05331	0.04396	0.05921
																								0.441	0.0204	0.01253	0.01876	0.441	4.32931	4.05113	2.48793	1.51902	2.205	0.06271	0.05269	0.04412	0.0589
																								0.442	0.02041	0.01253	0.01877	0.442	4.32957	4.04913	2.48878	1.51925	2.21	0.06177	0.05362	0.04334	0.05921
																								0.443	0.02042	0.01254	0.01878	0.443	4.32965	4.05353	2.49016	1.51941	2.215	0.06092	0.05331	0.04349	0.05937
																								0.444	0.02043	0.01254	0.01879	0.444	4.32962	4.05374	2.48953	1.51954	2.22	0.05994	0.05269	0.04365	0.05905
																								0.445	0.02045	0.01254	0.0188	0.445	4.3296	4.05556	2.48881	1.51969	2.225	0.05861	0.053	0.04349	0.05905
																								0.446	0.02046	0.01254	0.0188	0.446	4.32976	4.05832	2.48868	1.51986	2.23	0.0569	0.05206	0.04349	0.05921
																								0.447	0.02047	0.01255	0.01881	0.447	4.32972	4.05555	2.48798	1.52004	2.235	0.0551	0.05206	0.04334	0.05921
																								0.448	0.02049	0.01255	0.01882	0.448	4.32964	4.05689	2.49074	1.52027	2.24	0.05361	0.05206	0.04302	0.05921
																								0.449	0.0205	0.01255	0.01883	0.449	4.32973	4.05807	2.49164	1.52056	2.245	0.05276	0.05237	0.04349	0.05937
																								0.45	0.02051	0.01255	0.01884	0.45	4.32987	4.06023	2.49232	1.52091	2.25	0.05259	0.05175	0.04396	0.05937
																								0.451	0.02053	0.01256	0.01885	0.451	4.32998	4.05901	2.49274	1.52134	2.255	0.05293	0.05113	0.04427	0.05937
																								0.452	0.02054	0.01256	0.01886	0.452	4.33019	4.0607	2.49274	1.52183	2.26	0.0535	0.05175	0.0449	0.05921
																								0.453	0.02055	0.01256	0.01886	0.453	4.33026	4.06291	2.4939	1.5224	2.265	0.05409	0.05206	0.0449	0.05905
																								0.454	0.02057	0.01256	0.01887	0.454	4.33028	4.06267	2.4933	1.52301	2.27	0.0546	0.05113	0.04505	0.05905
																								0.455	0.02058	0.01257	0.01888	0.455	4.33037	4.06497	2.49465	1.52359	2.275	0.0551	0.05206	0.04521	0.05921
																								0.456	0.0206	0.01257	0.01889	0.456	4.33024	4.06411	2.49486	1.52415	2.28	0.05573	0.05206	0.04537	0.05905
																								0.457	0.02061	0.01257	0.0189	0.457	4.33054	4.06747	2.49652	1.52469	2.285	0.05656	0.05144	0.04568	0.05905
																								0.458	0.02062	0.01257	0.01891	0.458	4.33066	4.06733	2.49756	1.52519	2.29	0.05748	0.05175	0.04552	0.0589
																								0.459	0.02064	0.01258	0.01891	0.459	4.33071	4.06966	2.49895	1.52564	2.295	0.05819	0.05269	0.04599	0.05905
																								0.46	0.02065	0.01258	0.01892	0.46	4.3307	4.06998	2.4989	1.52601	2.3	0.05843	0.05206	0.04724	0.05905
																								0.461	0.02067	0.01258	0.01893	0.461	4.33055	4.07225	2.50172	1.52631	2.305	0.05817	0.05175	0.0476	0.05921
																								0.462	0.02068	0.01258	0.01894	0.462	4.33077	4.07362	2.50323	1.52654	2.31	0.05765	0.05269	0.04729	0.05905
																								0.463	0.02069	0.01259	0.01895	0.463	4.3311	4.07421	2.50248	1.52674	2.315	0.05716	0.05237	0.04729	0.05952
																								0.464	0.02071	0.01259	0.01896	0.464	4.33091	4.07458	2.50228	1.52692	2.32	0.05687	0.053	0.04714	0.05921
																								0.465	0.02072	0.01259	0.01896	0.465	4.331	4.07549	2.50413	1.52713	2.325	0.05681	0.05362	0.04714	0.0589
																								0.466	0.02074	0.01259	0.01897	0.466	4.33104	4.07556	2.50379	1.52734	2.33	0.05697	0.05269	0.04714	0.05921
																								0.467	0.02075	0.0126	0.01898	0.467	4.33107	4.07632	2.50525	1.52756	2.335	0.05735	0.05331	0.04714	0.05921
																								0.468	0.02076	0.0126	0.01899	0.468	4.3312	4.07792	2.5033	1.52784	2.34	0.05787	0.05362	0.04745	0.0589
																								0.469	0.02078	0.0126	0.019	0.469	4.3314	4.08034	2.50497	1.52819	2.345	0.05834	0.05331	0.0476	0.0589
																								0.47	0.02079	0.0126	0.01901	0.47	4.33153	4.08016	2.50588	1.52862	2.35	0.05851	0.05362	0.0476	0.05905
																								0.471	0.02081	0.01261	0.01901	0.471	4.33155	4.08143	2.50712	1.52914	2.355	0.05822	0.05394	0.04792	0.0589
																								0.472	0.02082	0.01261	0.01902	0.472	4.33155	4.08231	2.5083	1.52973	2.36	0.0575	0.05362	0.04838	0.05905
																								0.473	0.02084	0.01261	0.01903	0.473	4.3316	4.08472	2.50704	1.53038	2.365	0.05657	0.05425	0.04838	0.05921
																								0.474	0.02085	0.01261	0.01904	0.474	4.33162	4.08476	2.50826	1.53107	2.37	0.05578	0.05519	0.04854	0.05921
																								0.475	0.02087	0.01261	0.01905	0.475	4.33157	4.08366	2.50886	1.53174	2.375	0.05545	0.05519	0.04854	0.05921
																								0.476	0.02088	0.01262	0.01906	0.476	4.33179	4.08988	2.51186	1.53239	2.38	0.05559	0.0555	0.0487	0.05921
																								0.477	0.02089	0.01262	0.01906	0.477	4.33176	4.08808	2.51185	1.53302	2.385	0.05597	0.05519	0.0487	0.05921
																								0.478	0.02091	0.01262	0.01907	0.478	4.33192	4.09001	2.5127	1.53362	2.39	0.05627	0.05519	0.04823	0.0589
																								0.479	0.02092	0.01262	0.01908	0.479	4.33174	4.0893	2.51222	1.53414	2.395	0.05637	0.05581	0.0487	0.05921
																								0.48	0.02094	0.01263	0.01909	0.48	4.33212	4.0895	2.51193	1.53459	2.4	0.0564	0.05675	0.04885	0.05905
																								0.481	0.02095	0.01263	0.0191	0.481	4.33203	4.09209	2.5149	1.53496	2.405	0.05656	0.05675	0.04885	0.05952
																								0.482	0.02097	0.01263	0.01911	0.482	4.33195	4.09182	2.51419	1.53526	2.41	0.05688	0.05769	0.04932	0.05905
																								0.483	0.02098	0.01263	0.01911	0.483	4.33232	4.09298	2.51693	1.53551	2.415	0.05719	0.05737	0.04901	0.05921
																								0.484	0.021	0.01264	0.01912	0.484	4.33248	4.09312	2.51704	1.53574	2.42	0.05724	0.058	0.04885	0.05905
																								0.485	0.02101	0.01264	0.01913	0.485	4.33244	4.09473	2.51809	1.53601	2.425	0.05697	0.05737	0.04932	0.05921
																								0.486	0.02103	0.01264	0.01914	0.486	4.33245	4.0954	2.51751	1.5363	2.43	0.05654	0.05769	0.04932	0.05921
																								0.487	0.02104	0.01264	0.01915	0.487	4.33234	4.09414	2.5179	1.53656	2.435	0.05618	0.058	0.04963	0.05905
																								0.488	0.02105	0.01264	0.01915	0.488	4.33252	4.09655	2.52085	1.53685	2.44	0.05603	0.058	0.04995	0.05905
																								0.489	0.02107	0.01265	0.01916	0.489	4.33243	4.09517	2.51955	1.53719	2.445	0.05606	0.05831	0.05026	0.05874
																								0.49	0.02108	0.01265	0.01917	0.49	4.33261	4.09913	2.52199	1.5376	2.45	0.05614	0.05831	0.05057	0.05921
																								0.491	0.0211	0.01265	0.01918	0.491	4.33282	4.10118	2.5219	1.53808	2.455	0.05619	0.05894	0.05057	0.05905
																								0.492	0.02111	0.01265	0.01919	0.492	4.33298	4.09996	2.52259	1.53861	2.46	0.05622	0.05831	0.04995	0.05921
																								0.493	0.02113	0.01266	0.01919	0.493	4.33308	4.10309	2.52299	1.5392	2.465	0.05629	0.05831	0.05042	0.05921
																								0.494	0.02114	0.01266	0.0192	0.494	4.33308	4.10219	2.52216	1.5398	2.47	0.0564	0.05831	0.05026	0.05937
																								0.495	0.02116	0.01266	0.01921	0.495	4.33325	4.1026	2.52352	1.54038	2.475	0.05651	0.05769	0.04995	0.05937
																								0.496	0.02117	0.01266	0.01922	0.496	4.33318	4.10199	2.524	1.54093	2.48	0.05662	0.05737	0.05073	0.05921
																								0.497	0.02119	0.01266	0.01923	0.497	4.33328	4.10427	2.52599	1.54147	2.485	0.0568	0.058	0.05026	0.05937
																								0.498	0.0212	0.01267	0.01923	0.498	4.3333	4.10449	2.52637	1.54197	2.49	0.05712	0.05706	0.05026	0.05921
																								0.499	0.02121	0.01267	0.01924	0.499	4.3334	4.10606	2.52837	1.5424	2.495	0.05754	0.05706	0.04995	0.05921
																								0.5	0.02123	0.01267	0.01925	0.5	4.33349	4.10699	2.52758	1.54276	2.5	0.05787	0.05675	0.04995	0.05843
																								0.501	0.02123	0.01268	0.01926	0.501	4.33351	4.10603	2.52794	1.54305	2.505	0.05794	0.0555	0.05026	0.05921
																								0.502	0.02123	0.01268	0.01927	0.502	4.33362	4.10669	2.52828	1.54328	2.51	0.05772	0.05612	0.04979	0.05874
																								0.503	0.02124	0.01268	0.01928	0.503	4.33372	4.10685	2.52914	1.54345	2.515	0.0573	0.05487	0.04995	0.05937
																								0.504	0.02124	0.01269	0.0193	0.504	4.33384	4.10882	2.52834	1.5436	2.52	0.05683	0.05581	0.05151	0.05921
																								0.505	0.02124	0.01269	0.01931	0.505	4.33394	4.10927	2.52841	1.54377	2.525	0.05639	0.0555	0.05042	0.05937
																								0.506	0.02125	0.01269	0.01931	0.506	4.33382	4.10754	2.52949	1.54395	2.53	0.056	0.05612	0.05057	0.05937
																								0.507	0.02125	0.01269	0.01932	0.507	4.33382	4.10896	2.53133	1.54414	2.535	0.05563	0.05581	0.05057	0.05905
																								0.508	0.02125	0.01269	0.01934	0.508	4.33404	4.10625	2.5297	1.54437	2.54	0.05527	0.0555	0.0512	0.05905
																								0.509	0.02125	0.01271	0.01935	0.509	4.33386	4.10886	2.5315	1.54466	2.545	0.05505	0.0555	0.05088	0.05921
																								0.51	0.02126	0.0127	0.01936	0.51	4.33415	4.11019	2.532	1.54504	2.55	0.0551	0.05456	0.0512	0.05937
																								0.511	0.02126	0.01272	0.01937	0.511	4.3342	4.10911	2.53213	1.5455	2.555	0.05548	0.05519	0.05151	0.05921
																								0.512	0.02126	0.01271	0.01938	0.512	4.33427	4.11188	2.53315	1.54603	2.56	0.05595	0.05487	0.05151	0.05937
																								0.513	0.02126	0.01271	0.01939	0.513	4.33408	4.11203	2.53338	1.54663	2.565	0.05619	0.05487	0.05151	0.05874
																								0.514	0.02127	0.0127	0.01941	0.514	4.33423	4.11395	2.53509	1.54726	2.57	0.05609	0.05519	0.05167	0.05937
																								0.515	0.02127	0.0127	0.01941	0.515	4.33424	4.11368	2.53507	1.54788	2.575	0.05584	0.05487	0.05151	0.0589
																								0.516	0.02127	0.0127	0.01941	0.516	4.33447	4.11575	2.53747	1.5485	2.58	0.05576	0.05425	0.0512	0.05937
																								0.517	0.02128	0.01271	0.01943	0.517	4.3347	4.11669	2.53672	1.54912	2.585	0.056	0.05487	0.05135	0.05905
																								0.518	0.02128	0.01272	0.01944	0.518	4.33462	4.11628	2.53781	1.54969	2.59	0.05643	0.05519	0.05151	0.05921
																								0.519	0.02128	0.01273	0.01945	0.519	4.33446	4.11796	2.53782	1.55018	2.595	0.05683	0.05487	0.05151	0.05905
																								0.52	0.02129	0.01273	0.01947	0.52	4.3346	4.12004	2.54018	1.55059	2.6	0.05699	0.0555	0.05135	0.05905
																								0.521	0.02129	0.01273	0.01948	0.521	4.33445	4.11785	2.54152	1.55093	2.605	0.05693	0.05487	0.05151	0.05937
																								0.522	0.02129	0.01274	0.01948	0.522	4.33477	4.12027	2.54012	1.55119	2.61	0.05681	0.05362	0.05073	0.05983
																								0.523	0.02129	0.01276	0.01949	0.523	4.33483	4.12272	2.5408	1.55141	2.615	0.05685	0.05394	0.05057	0.05937
																								0.524	0.0213	0.01275	0.0195	0.524	4.3349	4.12288	2.54047	1.55161	2.62	0.05706	0.05456	0.05042	0.05937
																								0.525	0.0213	0.01276	0.0195	0.525	4.3349	4.12228	2.53971	1.55183	2.625	0.05719	0.05394	0.0501	0.05921
																								0.526	0.0213	0.01277	0.01951	0.526	4.33475	4.12283	2.5413	1.55207	2.63	0.05705	0.05394	0.04979	0.05905
																								0.527	0.02131	0.01277	0.01952	0.527	4.33498	4.1232	2.5394	1.55232	2.635	0.05681	0.05394	0.04995	0.05921
																								0.528	0.02131	0.01277	0.01953	0.528	4.33503	4.12499	2.54116	1.55259	2.64	0.05677	0.05456	0.04948	0.05937
																								0.529	0.02131	0.01277	0.01954	0.529	4.33509	4.12347	2.54037	1.55291	2.645	0.05684	0.05456	0.04932	0.05937
																								0.53	0.02131	0.01278	0.01956	0.53	4.33522	4.12401	2.54063	1.55331	2.65	0.05642	0.05456	0.04885	0.05921
																								0.531	0.02132	0.01279	0.01956	0.531	4.33514	4.12643	2.54028	1.55379	2.655	0.05491	0.05519	0.04854	0.05905
																								0.532	0.02132	0.01279	0.01958	0.532	4.33538	4.12417	2.54194	1.55434	2.66	0.05247	0.05519	0.04838	0.05952
																								0.533	0.02132	0.01279	0.01959	0.533	4.33534	4.12749	2.54451	1.55497	2.665	0.04996	0.05519	0.0487	0.05952
																								0.534	0.02133	0.01279	0.01961	0.534	4.33523	4.12933	2.54547	1.55562	2.67	0.04812	0.0555	0.04792	0.05937
																								0.535	0.02133	0.0128	0.01962	0.535	4.33543	4.13058	2.547	1.55625	2.675	0.04697	0.05675	0.04792	0.05921
																								0.536	0.02133	0.01279	0.01964	0.536	4.3356	4.12993	2.54777	1.55686	2.68	0.04605	0.05612	0.04776	0.05921
																								0.537	0.02134	0.0128	0.01964	0.537	4.33574	4.13182	2.54794	1.55746	2.685	0.04496	0.05612	0.0476	0.05952
																								0.538	0.02134	0.01279	0.01965	0.538	4.33582	4.1321	2.54908	1.55799	2.69	0.04379	0.05644	0.0476	0.05921
																								0.539	0.02134	0.01279	0.01966	0.539	4.33594	4.13398	2.54882	1.55845	2.695	0.04291	0.05675	0.04729	0.0589
																								0.54	0.02135	0.01279	0.01966	0.54	4.33585	4.13606	2.54914	1.55883	2.7	0.04254	0.05675	0.04745	0.05937
																								0.541	0.02135	0.01279	0.01968	0.541	4.33576	4.13654	2.55026	1.55914	2.705	0.04265	0.058	0.04745	0.05921
																								0.542	0.02135	0.0128	0.01968	0.542	4.33583	4.13613	2.55121	1.55938	2.71	0.04299	0.05737	0.04698	0.05921
																								0.543	0.02136	0.0128	0.01969	0.543	4.33582	4.13718	2.55243	1.55958	2.715	0.04336	0.05644	0.04698	0.05937
																								0.544	0.02136	0.01281	0.01969	0.544	4.33597	4.13568	2.55122	1.55975	2.72	0.04373	0.05831	0.04698	0.05937
																								0.545	0.02136	0.01282	0.01969	0.545	4.33604	4.13684	2.55259	1.55995	2.725	0.04421	0.05706	0.04604	0.05937
																								0.546	0.02137	0.01282	0.01969	0.546	4.33616	4.13516	2.55229	1.56017	2.73	0.04486	0.05706	0.04635	0.05937
																								0.547	0.02137	0.01282	0.01969	0.547	4.33619	4.13816	2.55426	1.56039	2.735	0.04559	0.05769	0.04651	0.05937
																								0.548	0.02137	0.01283	0.0197	0.548	4.33615	4.13727	2.55348	1.56065	2.74	0.04622	0.05769	0.0462	0.05937
																								0.549	0.02138	0.01283	0.01971	0.549	4.3362	4.13818	2.55305	1.56101	2.745	0.04666	0.058	0.04698	0.05937
																								0.55	0.02138	0.01284	0.01972	0.55	4.33639	4.14059	2.55304	1.56144	2.75	0.04694	0.058	0.04635	0.05968
																								0.551	0.02138	0.01283	0.01974	0.551	4.33627	4.1387	2.55379	1.56194	2.755	0.04723	0.058	0.04651	0.05921
																								0.552	0.02139	0.01284	0.01975	0.552	4.33636	4.14112	2.55524	1.5625	2.76	0.04767	0.05831	0.04698	0.05952
																								0.553	0.02139	0.01283	0.01977	0.553	4.33647	4.14091	2.55593	1.56312	2.765	0.04831	0.05831	0.04667	0.05968
																								0.554	0.02139	0.01283	0.01979	0.554	4.33666	4.14343	2.55737	1.56372	2.77	0.04911	0.05862	0.04714	0.05952
																								0.555	0.0214	0.01285	0.0198	0.555	4.33673	4.14405	2.55602	1.5643	2.775	0.05002	0.05894	0.04714	0.05905
																								0.556	0.0214	0.01285	0.01982	0.556	4.33671	4.14403	2.55663	1.56483	2.78	0.05109	0.05925	0.04714	0.05937
																								0.557	0.0214	0.01286	0.01983	0.557	4.33655	4.14454	2.55692	1.56534	2.785	0.0524	0.05894	0.04792	0.05968
																								0.558	0.02141	0.01286	0.01984	0.558	4.33679	4.14378	2.55863	1.56579	2.79	0.05396	0.05925	0.04838	0.05937
																								0.559	0.02141	0.01286	0.01985	0.559	4.33665	4.14305	2.5568	1.56617	2.795	0.05563	0.05956	0.04838	0.05952
																								0.56	0.02141	0.01286	0.01986	0.56	4.3366	4.14342	2.55736	1.56645	2.8	0.05716	0.05925	0.04838	0.05952
																								0.561	0.02142	0.01287	0.01986	0.561	4.3367	4.14532	2.55861	1.56663	2.805	0.05844	0.05956	0.04885	0.05937
																								0.562	0.02142	0.01287	0.01987	0.562	4.3369	4.14576	2.55856	1.56671	2.81	0.05951	0.0605	0.0487	0.05952
																								0.563	0.02142	0.01288	0.01987	0.563	4.33712	4.14742	2.55929	1.56672	2.815	0.06053	0.05956	0.04901	0.05937
																								0.564	0.02143	0.01288	0.01988	0.564	4.33716	4.1456	2.55791	1.56671	2.82	0.06157	0.05987	0.04932	0.05968
																								0.565	0.02143	0.01288	0.01989	0.565	4.33706	4.1465	2.55808	1.56671	2.825	0.06253	0.06144	0.04948	0.05983
																								0.566	0.02143	0.01289	0.0199	0.566	4.33738	4.14658	2.55881	1.56672	2.83	0.06323	0.06019	0.04979	0.05952
																								0.567	0.02144	0.0129	0.0199	0.567	4.3373	4.14841	2.55906	1.56673	2.835	0.06356	0.06019	0.04963	0.05952
																								0.568	0.02144	0.0129	0.01991	0.568	4.33749	4.14959	2.56059	1.56677	2.84	0.06354	0.0605	0.0501	0.05937
																								0.569	0.02144	0.01291	0.01992	0.569	4.33746	4.14847	2.55968	1.56688	2.845	0.06334	0.0605	0.05057	0.05952
																								0.57	0.02145	0.01292	0.01993	0.57	4.33764	4.15014	2.56093	1.56706	2.85	0.06309	0.06019	0.05088	0.05937
																								0.571	0.02145	0.01291	0.01994	0.571	4.33764	4.151	2.56172	1.56733	2.855	0.06282	0.0605	0.05104	0.05968
																								0.572	0.02145	0.01291	0.01995	0.572	4.33773	4.15012	2.56258	1.56767	2.86	0.0624	0.06112	0.05151	0.05921
																								0.573	0.02146	0.01293	0.01996	0.573	4.33759	4.15099	2.56361	1.56807	2.865	0.0617	0.06081	0.05151	0.05952
																								0.574	0.02146	0.01293	0.01997	0.574	4.33764	4.15202	2.56404	1.5685	2.87	0.06068	0.06144	0.05198	0.05937
																								0.575	0.02146	0.01292	0.01997	0.575	4.33763	4.15322	2.56322	1.56891	2.875	0.05942	0.06112	0.05213	0.05952
																								0.576	0.02147	0.01293	0.01998	0.576	4.33772	4.15437	2.56432	1.56931	2.88	0.05807	0.06081	0.05229	0.05921
																								0.577	0.02147	0.01293	0.01999	0.577	4.33791	4.15728	2.56516	1.5697	2.885	0.05677	0.06144	0.05276	0.05937
																								0.578	0.02148	0.01293	0.02001	0.578	4.33791	4.15745	2.56672	1.57004	2.89	0.05566	0.06206	0.05307	0.05968
																								0.579	0.02148	0.01294	0.02002	0.579	4.33797	4.1583	2.56597	1.57032	2.895	0.0548	0.06206	0.05307	0.05937
																								0.58	0.02148	0.01294	0.02004	0.58	4.33776	4.15708	2.56677	1.57052	2.9	0.05424	0.06175	0.05323	0.05937
																								0.581	0.02149	0.01294	0.02003	0.581	4.33811	4.15796	2.56694	1.57069	2.905	0.05389	0.06112	0.05307	0.05937
																								0.582	0.02149	0.01294	0.02003	0.582	4.33833	4.15735	2.56706	1.57081	2.91	0.05368	0.06175	0.05338	0.05952
																								0.583	0.02149	0.01294	0.02006	0.583	4.3383	4.15525	2.57001	1.57088	2.915	0.05358	0.06331	0.05338	0.05937
																								0.584	0.0215	0.01294	0.02006	0.584	4.33829	4.15398	2.56809	1.57095	2.92	0.05363	0.06237	0.05338	0.05937
																								0.585	0.0215	0.01294	0.02007	0.585	4.33849	4.15712	2.56909	1.57104	2.925	0.05391	0.06175	0.05338	0.05921
																								0.586	0.0215	0.01294	0.02008	0.586	4.33869	4.15649	2.56803	1.57114	2.93	0.05438	0.06206	0.05307	0.05952
																								0.587	0.02151	0.01293	0.02009	0.587	4.33843	4.15591	2.56854	1.57123	2.935	0.05492	0.06206	0.05276	0.05937
																								0.588	0.02151	0.01293	0.0201	0.588	4.3385	4.1569	2.56782	1.57137	2.94	0.05535	0.06237	0.0526	0.05937
																								0.589	0.02152	0.01293	0.02011	0.589	4.33855	4.15805	2.56808	1.57157	2.945	0.05556	0.06237	0.05245	0.05937
																								0.59	0.02152	0.01293	0.02012	0.59	4.33863	4.15766	2.56962	1.57186	2.95	0.05553	0.063	0.05198	0.05937
																								0.591	0.02152	0.01292	0.02013	0.591	4.33885	4.15689	2.56832	1.57224	2.955	0.05528	0.063	0.05151	0.05952
																								0.592	0.02153	0.01292	0.02014	0.592	4.33877	4.15928	2.57144	1.57269	2.96	0.05489	0.063	0.0512	0.05937
																								0.593	0.02153	0.01293	0.02014	0.593	4.33879	4.15969	2.57065	1.57321	2.965	0.05444	0.063	0.05104	0.05983
																								0.594	0.02153	0.01292	0.02014	0.594	4.33894	4.16243	2.57134	1.57374	2.97	0.05406	0.06269	0.05088	0.05937
																								0.595	0.02154	0.01293	0.02015	0.595	4.33881	4.16252	2.57156	1.57425	2.975	0.05387	0.06269	0.05057	0.05968
																								0.596	0.02154	0.01293	0.02016	0.596	4.33889	4.16216	2.57299	1.57475	2.98	0.05389	0.06237	0.04932	0.05937
																								0.597	0.02155	0.01293	0.02017	0.597	4.33884	4.16238	2.57372	1.57523	2.985	0.05401	0.063	0.04932	0.05937
																								0.598	0.02155	0.01293	0.02017	0.598	4.33881	4.1624	2.57315	1.57566	2.99	0.05402	0.06362	0.04963	0.05952
																								0.599	0.02155	0.01293	0.02019	0.599	4.33896	4.16215	2.57533	1.57603	2.995	0.0538	0.063	0.04932	0.05937
																								0.6	0.02156	0.01293	0.0202	0.6	4.33879	4.16319	2.57521	1.57632	3	0.05344	0.06269	0.04932	0.05952
																								0.601	0.02156	0.01293	0.0202	0.601	4.33899	4.16651	2.57553	1.57652	3.005	0.05312	0.06362	0.04901	0.05921
																								0.602	0.02157	0.01293	0.0202	0.602	4.33916	4.16608	2.57574	1.57667	3.01	0.05298	0.06331	0.04885	0.05952
																								0.603	0.02157	0.01294	0.02021	0.603	4.3391	4.16512	2.57694	1.57675	3.015	0.05305	0.06331	0.04932	0.0603
																								0.604	0.02157	0.01294	0.02022	0.604	4.33954	4.16454	2.57743	1.57682	3.02	0.05322	0.06362	0.04932	0.05999
																								0.605	0.02158	0.01293	0.02022	0.605	4.33947	4.16544	2.57706	1.57688	3.025	0.05334	0.06331	0.04948	0.05952
																								0.606	0.02158	0.01293	0.02021	0.606	4.33958	4.16666	2.57776	1.57695	3.03	0.05336	0.06269	0.04963	0.05983
																								0.607	0.02158	0.01294	0.02023	0.607	4.33943	4.1672	2.57699	1.57701	3.035	0.05326	0.06331	0.05057	0.05952
																								0.608	0.02159	0.01293	0.02023	0.608	4.33958	4.16849	2.57862	1.5771	3.04	0.05306	0.063	0.05151	0.05937
																								0.609	0.02159	0.01293	0.02024	0.609	4.3396	4.16953	2.57803	1.57725	3.045	0.05279	0.063	0.0501	0.05952
																								0.61	0.0216	0.01293	0.02025	0.61	4.33963	4.1688	2.57971	1.57746	3.05	0.05253	0.06331	0.05026	0.05937
																								0.611	0.0216	0.01292	0.02026	0.611	4.3393	4.16798	2.57915	1.57774	3.055	0.05239	0.06331	0.05042	0.05968
																								0.612	0.0216	0.01292	0.02028	0.612	4.33935	4.16592	2.58041	1.57807	3.06	0.05238	0.063	0.05026	0.05952
																								0.613	0.02161	0.01293	0.02029	0.613	4.33964	4.16742	2.58052	1.57846	3.065	0.05245	0.063	0.05026	0.05937
																								0.614	0.02161	0.01293	0.0203	0.614	4.3397	4.16847	2.57979	1.57886	3.07	0.0525	0.063	0.0501	0.05937
																								0.615	0.02162	0.01294	0.02031	0.615	4.3399	4.17028	2.58057	1.57921	3.075	0.05242	0.06269	0.05042	0.05921
																								0.616	0.02162	0.01294	0.02031	0.616	4.33987	4.17249	2.58304	1.57953	3.08	0.05219	0.06269	0.05042	0.05937
																								0.617	0.02162	0.01294	0.02032	0.617	4.33984	4.17397	2.58385	1.57982	3.085	0.05179	0.06206	0.05057	0.05999
																								0.618	0.02163	0.01295	0.02036	0.618	4.33966	4.1745	2.58483	1.58006	3.09	0.05132	0.06206	0.05057	0.05952
																								0.619	0.02163	0.01294	0.02035	0.619	4.33975	4.17352	2.5852	1.58021	3.095	0.05098	0.06269	0.05088	0.05952
																								0.62	0.02164	0.01293	0.02036	0.62	4.34011	4.17446	2.58635	1.58029	3.1	0.05095	0.06175	0.05104	0.05968
																								0.621	0.02164	0.01293	0.02037	0.621	4.3403	4.17464	2.58565	1.5803	3.105	0.05127	0.06175	0.05135	0.05937
																								0.622	0.02164	0.01292	0.02037	0.622	4.34035	4.17438	2.58652	1.58025	3.11	0.05178	0.06175	0.05088	0.05937
																								0.623	0.02165	0.01292	0.02038	0.623	4.34002	4.17451	2.58582	1.58016	3.115	0.05226	0.06019	0.0512	0.05952
																								0.624	0.02165	0.01292	0.02038	0.624	4.34026	4.17547	2.58637	1.58008	3.12	0.05255	0.06112	0.05135	0.05952
																								0.625	0.02166	0.01292	0.0204	0.625	4.34029	4.17608	2.58687	1.58004	3.125	0.05262	0.06175	0.0512	0.05937
																								0.626	0.02166	0.01292	0.0204	0.626	4.3402	4.17435	2.58529	1.58002	3.13	0.0526	0.0605	0.0512	0.05952
																								0.627	0.02166	0.01292	0.02041	0.627	4.34013	4.17592	2.58657	1.58003	3.135	0.05261	0.05925	0.05073	0.05968
																								0.628	0.02167	0.01292	0.02041	0.628	4.34063	4.1763	2.58646	1.58008	3.14	0.0527	0.06175	0.05057	0.05952
																								0.629	0.02167	0.01292	0.02041	0.629	4.34053	4.17694	2.58728	1.5802	3.145	0.05279	0.05987	0.05057	0.05968
																								0.63	0.02168	0.01291	0.02042	0.63	4.34074	4.17771	2.58698	1.58041	3.15	0.0528	0.05956	0.0501	0.05983
																								0.631	0.02168	0.01292	0.02044	0.631	4.34067	4.17755	2.58564	1.58072	3.155	0.05274	0.05925	0.04995	0.05952
																								0.632	0.02169	0.01292	0.02044	0.632	4.34067	4.17786	2.5863	1.58111	3.16	0.05271	0.05894	0.04963	0.05952
																								0.633	0.02169	0.01292	0.02045	0.633	4.34088	4.17649	2.5851	1.58157	3.165	0.05281	0.05831	0.04932	0.05983
																								0.634	0.02169	0.01292	0.02046	0.634	4.34085	4.17919	2.58566	1.58205	3.17	0.05309	0.05862	0.04917	0.05937
																								0.635	0.0217	0.01292	0.02047	0.635	4.34084	4.17856	2.58503	1.5825	3.175	0.05347	0.05831	0.04917	0.05952
																								0.636	0.0217	0.01292	0.02047	0.636	4.34092	4.17903	2.58575	1.58294	3.18	0.05386	0.05831	0.04901	0.05937
																								0.637	0.02171	0.01292	0.02048	0.637	4.3409	4.17958	2.58621	1.58336	3.185	0.0541	0.05831	0.04917	0.05952
																								0.638	0.02171	0.01292	0.02049	0.638	4.341	4.18014	2.58635	1.58373	3.19	0.05414	0.05769	0.0487	0.05952
																								0.639	0.02171	0.01291	0.02049	0.639	4.34104	4.1797	2.58881	1.58404	3.195	0.05401	0.05769	0.0487	0.05968
																								0.64	0.02172	0.01291	0.02049	0.64	4.34123	4.17854	2.58782	1.58429	3.2	0.0538	0.05737	0.0487	0.05937
																								0.641	0.02172	0.01292	0.02049	0.641	4.34103	4.17999	2.58955	1.58447	3.205	0.05354	0.05706	0.04823	0.05968
																								0.642	0.02173	0.01292	0.02049	0.642	4.34109	4.18104	2.59046	1.5846	3.21	0.05323	0.05769	0.04838	0.05952
																								0.643	0.02173	0.01292	0.0205	0.643	4.34136	4.18214	2.59139	1.58469	3.215	0.05287	0.05706	0.04838	0.05999
																								0.644	0.02174	0.01291	0.02051	0.644	4.34125	4.18495	2.59217	1.58476	3.22	0.05254	0.05644	0.04807	0.05983
																								0.645	0.02174	0.01292	0.02052	0.645	4.34129	4.18278	2.59073	1.58485	3.225	0.05232	0.05706	0.04823	0.05968
																								0.646	0.02174	0.01291	0.02052	0.646	4.34145	4.1811	2.591	1.58495	3.23	0.05226	0.05706	0.04792	0.05968
																								0.647	0.02175	0.01291	0.02052	0.647	4.34148	4.18154	2.59006	1.58504	3.235	0.05238	0.05675	0.04714	0.05937
																								0.648	0.02175	0.01291	0.02053	0.648	4.34147	4.18162	2.58997	1.58516	3.24	0.05265	0.05675	0.04745	0.05952
																								0.649	0.02176	0.01291	0.02054	0.649	4.3415	4.18203	2.59113	1.58533	3.245	0.05298	0.05675	0.04729	0.05952
																								0.65	0.02176	0.01292	0.02054	0.65	4.34169	4.18402	2.5906	1.58556	3.25	0.0533	0.05706	0.04729	0.05983
																								0.651	0.02177	0.01291	0.02055	0.651	4.34185	4.18615	2.59071	1.58586	3.255	0.0536	0.05706	0.04745	0.05937
																								0.652	0.02177	0.01292	0.02055	0.652	4.34166	4.18484	2.59137	1.58623	3.26	0.0539	0.05675	0.04745	0.05952
																								0.653	0.02177	0.01292	0.02056	0.653	4.34174	4.18561	2.59163	1.58664	3.265	0.05409	0.05644	0.04714	0.05937
																								0.654	0.02178	0.01292	0.02057	0.654	4.34202	4.18478	2.59149	1.58709	3.27	0.0542	0.05675	0.04714	0.05952
																								0.655	0.02178	0.01292	0.02058	0.655	4.34196	4.18623	2.59212	1.58753	3.275	0.05448	0.05675	0.04651	0.05968
																								0.656	0.02179	0.01292	0.02058	0.656	4.34191	4.18513	2.59299	1.58795	3.28	0.0551	0.05675	0.04667	0.05983
																								0.657	0.02179	0.01291	0.02059	0.657	4.34202	4.18772	2.59372	1.58835	3.285	0.05561	0.05737	0.04635	0.05952
																								0.658	0.0218	0.0129	0.02057	0.658	4.34185	4.18641	2.5948	1.58871	3.29	0.05501	0.05675	0.04651	0.05921
																								0.659	0.0218	0.01291	0.02058	0.659	4.34198	4.18573	2.59562	1.58902	3.295	0.05276	0.05706	0.04651	0.05952
																								0.66	0.0218	0.01292	0.02059	0.66	4.34208	4.18642	2.59695	1.58926	3.3	0.04966	0.05737	0.04698	0.05937
																								0.661	0.02181	0.01292	0.02059	0.661	4.34211	4.18638	2.59665	1.58943	3.305	0.04732	0.05706	0.04651	0.05952
																								0.662	0.02181	0.01294	0.0206	0.662	4.34225	4.18717	2.59643	1.58955	3.31	0.04671	0.05769	0.0462	0.05921
																								0.663	0.02182	0.01292	0.02061	0.663	4.34222	4.18789	2.59562	1.58963	3.315	0.04744	0.058	0.04604	0.05921
																								0.664	0.02182	0.01293	0.02061	0.664	4.34241	4.18701	2.59553	1.58968	3.32	0.04852	0.058	0.04604	0.05937
																								0.665	0.02183	0.01292	0.02061	0.665	4.34262	4.189	2.59737	1.58978	3.325	0.04943	0.05831	0.04573	0.05952
																								0.666	0.02183	0.01292	0.02062	0.666	4.34254	4.18912	2.59572	1.58989	3.33	0.05032	0.058	0.04589	0.05952
																								0.667	0.02183	0.01292	0.02063	0.667	4.34247	4.18916	2.59653	1.58999	3.335	0.05139	0.05737	0.04604	0.0589
																								0.668	0.02184	0.01293	0.02063	0.668	4.34246	4.18795	2.59573	1.59014	3.34	0.05245	0.05831	0.04589	0.05952
																								0.669	0.02184	0.01293	0.02063	0.669	4.34252	4.18975	2.59646	1.59034	3.345	0.05328	0.058	0.04557	0.05952
																								0.67	0.02185	0.01293	0.02064	0.67	4.34273	4.1904	2.59829	1.59063	3.35	0.05388	0.058	0.04573	0.05937
																								0.671	0.02185	0.01293	0.02064	0.671	4.3426	4.19055	2.59831	1.59099	3.355	0.05443	0.058	0.04557	0.05952
																								0.672	0.02186	0.01293	0.02065	0.672	4.34304	4.19257	2.59954	1.59144	3.36	0.05497	0.05862	0.04573	0.05952
																								0.673	0.02186	0.01293	0.02065	0.673	4.34283	4.19186	2.59909	1.59193	3.365	0.05544	0.05894	0.04557	0.05937
																								0.674	0.02187	0.01293	0.02065	0.674	4.34282	4.19053	2.5989	1.59246	3.37	0.05574	0.05894	0.04604	0.05952
																								0.675	0.02187	0.01293	0.02068	0.675	4.34274	4.19088	2.60019	1.59296	3.375	0.05584	0.05894	0.04589	0.05937
																								0.676	0.02187	0.01293	0.02069	0.676	4.34268	4.19262	2.60043	1.59345	3.38	0.05576	0.05956	0.04682	0.05968
																								0.677	0.02188	0.01293	0.02069	0.677	4.3428	4.19259	2.60109	1.59393	3.385	0.05559	0.05987	0.0462	0.05937
																								0.678	0.02188	0.01293	0.0207	0.678	4.34279	4.19442	2.60073	1.59437	3.39	0.05547	0.05987	0.04651	0.05968
																								0.679	0.02189	0.01294	0.02069	0.679	4.34284	4.1949	2.60286	1.59475	3.395	0.05547	0.05987	0.04698	0.05952
																								0.68	0.02189	0.01293	0.02069	0.68	4.34294	4.19207	2.60195	1.59507	3.4	0.0555	0.05862	0.04714	0.05937
																								0.681	0.0219	0.01293	0.0207	0.681	4.34301	4.19506	2.6027	1.59533	3.405	0.0554	0.05956	0.04714	0.05968
																								0.682	0.0219	0.01294	0.0207	0.682	4.34289	4.19632	2.60252	1.5955	3.41	0.05506	0.05987	0.04729	0.05952
																								0.683	0.02191	0.01294	0.0207	0.683	4.34286	4.19658	2.60304	1.59561	3.415	0.05444	0.06019	0.04698	0.05937
																								0.684	0.02191	0.01294	0.0207	0.684	4.34303	4.19669	2.60397	1.59571	3.42	0.05356	0.06019	0.04682	0.05921
																								0.685	0.02192	0.01295	0.02071	0.685	4.34309	4.19569	2.60269	1.59581	3.425	0.05253	0.05987	0.04698	0.05937
																								0.686	0.02192	0.01295	0.02072	0.686	4.34314	4.1955	2.60322	1.59594	3.43	0.05147	0.05987	0.04667	0.05952
																								0.687	0.02192	0.01295	0.02073	0.687	4.34313	4.19463	2.60208	1.59608	3.435	0.05048	0.0605	0.04651	0.05937
																								0.688	0.02193	0.01295	0.02074	0.688	4.34333	4.19744	2.60339	1.59627	3.44	0.0496	0.06175	0.04635	0.05921
																								0.689	0.02193	0.01295	0.02074	0.689	4.34333	4.1983	2.60333	1.59651	3.445	0.04881	0.06081	0.04635	0.05937
																								0.69	0.02194	0.01295	0.02075	0.69	4.34321	4.19855	2.6035	1.59683	3.45	0.04813	0.05987	0.04589	0.05937
																								0.691	0.02194	0.01295	0.02075	0.691	4.34331	4.1987	2.60361	1.59722	3.455	0.04754	0.06019	0.04589	0.05968
																								0.692	0.02195	0.01295	0.02075	0.692	4.34333	4.19971	2.60438	1.59768	3.46	0.04695	0.06112	0.04542	0.05952
																								0.693	0.02195	0.01295	0.02076	0.693	4.34333	4.1998	2.60492	1.59823	3.465	0.04629	0.06144	0.04573	0.05968
																								0.694	0.02196	0.01295	0.02077	0.694	4.34328	4.20137	2.60454	1.59881	3.47	0.04557	0.06144	0.04589	0.05952
																								0.695	0.02196	0.01295	0.02077	0.695	4.34324	4.2008	2.60408	1.59937	3.475	0.04487	0.06144	0.04573	0.05921
																								0.696	0.02197	0.01294	0.02077	0.696	4.34345	4.20128	2.60543	1.5999	3.48	0.04426	0.06175	0.04589	0.05921
																								0.697	0.02197	0.01294	0.02077	0.697	4.34344	4.20137	2.60412	1.60042	3.485	0.0438	0.06206	0.04542	0.05937
																								0.698	0.02197	0.01294	0.02078	0.698	4.34348	4.20286	2.60605	1.60091	3.49	0.04352	0.06175	0.04495	0.05952
																								0.699	0.02198	0.01295	0.02078	0.699	4.34348	4.20316	2.60619	1.60131	3.495	0.04343	0.06206	0.04573	0.05937
																								0.7	0.02198	0.01296	0.02078	0.7	4.34369	4.20209	2.60729	1.60163	3.5	0.04345	0.06206	0.04542	0.05937
																								0.701	0.02199	0.01296	0.02078	0.701	4.34375	4.20186	2.60783	1.60188	3.505	0.04343	0.06175	0.04573	0.05952
																								0.702	0.02199	0.01296	0.0208	0.702	4.34396	4.20172	2.60742	1.60207	3.51	0.04324	0.06206	0.04589	0.05952
																								0.703	0.022	0.01296	0.0208	0.703	4.34404	4.20071	2.60824	1.6022	3.515	0.04278	0.06269	0.04557	0.05937
																								0.704	0.022	0.01295	0.02081	0.704	4.3442	4.20393	2.60665	1.60231	3.52	0.04198	0.06237	0.04589	0.05937
																								0.705	0.02201	0.01295	0.02082	0.705	4.34416	4.20489	2.60741	1.60242	3.525	0.04087	0.06237	0.04589	0.05937
																								0.706	0.02201	0.01296	0.02082	0.706	4.34407	4.20179	2.60757	1.60253	3.53	0.03964	0.06237	0.04557	0.05968
																								0.707	0.02202	0.01296	0.02083	0.707	4.34397	4.20352	2.60768	1.60264	3.535	0.03858	0.06206	0.0462	0.05937
																								0.708	0.02202	0.01297	0.02083	0.708	4.34393	4.20537	2.60919	1.60278	3.54	0.03784	0.06237	0.04557	0.0589
																								0.709	0.02202	0.01297	0.02083	0.709	4.34419	4.20359	2.60787	1.60296	3.545	0.03737	0.06362	0.04667	0.05952
																								0.71	0.02203	0.01297	0.02083	0.71	4.34429	4.20489	2.60848	1.60323	3.55	0.03698	0.06269	0.04807	0.05937
																								0.711	0.02203	0.01297	0.02085	0.711	4.3441	4.20576	2.60923	1.60358	3.555	0.03659	0.06206	0.04589	0.05952
																								0.712	0.02204	0.01297	0.02085	0.712	4.34431	4.20816	2.60998	1.60401	3.56	0.03625	0.06456	0.04542	0.05921
																								0.713	0.02204	0.01297	0.02087	0.713	4.34433	4.20843	2.61078	1.60449	3.565	0.03609	0.063	0.04526	0.05968
																								0.714	0.02205	0.01296	0.02087	0.714	4.34436	4.20722	2.61208	1.60497	3.57	0.03621	0.06269	0.04542	0.05921
																								0.715	0.02205	0.01296	0.02088	0.715	4.34447	4.21023	2.61416	1.60542	3.575	0.03656	0.06362	0.04526	0.05952
																								0.716	0.02206	0.01296	0.02089	0.716	4.34444	4.20749	2.61257	1.60585	3.58	0.03695	0.06331	0.04526	0.05952
																								0.717	0.02206	0.01294	0.02089	0.717	4.34441	4.20869	2.61319	1.60625	3.585	0.03717	0.06331	0.04542	0.05952
																								0.718	0.02207	0.01294	0.0209	0.718	4.34444	4.20789	2.61045	1.6066	3.59	0.03713	0.06362	0.04542	0.05952
																								0.719	0.02207	0.01295	0.0209	0.719	4.34443	4.21154	2.61291	1.60688	3.595	0.0369	0.06331	0.04557	0.05952
																								0.72	0.02208	0.01295	0.02091	0.72	4.34442	4.20914	2.61122	1.6071	3.6	0.03668	0.06362	0.04573	0.05952
																								0.721	0.02208	0.01294	0.02091	0.721	4.34468	4.20987	2.61422	1.60725	3.605	0.0366	0.06331	0.04573	0.05905
																								0.722	0.02209	0.01295	0.02091	0.722	4.34463	4.21227	2.61405	1.60734	3.61	0.03662	0.06394	0.04589	0.05921
																								0.723	0.02209	0.01295	0.02091	0.723	4.34463	4.21184	2.61396	1.60739	3.615	0.03662	0.06362	0.04573	0.05921
																								0.724	0.0221	0.01295	0.02092	0.724	4.34482	4.2127	2.61374	1.60742	3.62	0.03652	0.06425	0.04557	0.05937
																								0.725	0.0221	0.01295	0.02092	0.725	4.34486	4.21067	2.61241	1.60748	3.625	0.03644	0.06425	0.04557	0.05952
																								0.726	0.0221	0.01295	0.02093	0.726	4.34494	4.21217	2.61344	1.60758	3.63	0.03656	0.06425	0.04542	0.05968
																								0.727	0.02211	0.01295	0.02094	0.727	4.34493	4.21198	2.61319	1.60768	3.635	0.03692	0.06394	0.04464	0.05937
																								0.728	0.02211	0.01295	0.02094	0.728	4.34501	4.21092	2.61284	1.60782	3.64	0.03731	0.06425	0.04448	0.05968
																								0.729	0.02212	0.01295	0.02094	0.729	4.34492	4.20991	2.61521	1.608	3.645	0.03746	0.06425	0.04432	0.05937
																								0.73	0.02212	0.01295	0.02094	0.73	4.345	4.21048	2.61426	1.60828	3.65	0.03729	0.06519	0.0437	0.05952
																								0.731	0.02213	0.01294	0.02095	0.731	4.34483	4.21293	2.61398	1.6086	3.655	0.037	0.06425	0.04354	0.05952
																								0.732	0.02213	0.01294	0.02096	0.732	4.34495	4.21123	2.61315	1.60898	3.66	0.03683	0.06362	0.04292	0.05921
																								0.733	0.02214	0.01294	0.02095	0.733	4.34509	4.21217	2.61482	1.60942	3.665	0.03676	0.06425	0.04245	0.05952
																								0.734	0.02214	0.01294	0.02096	0.734	4.3452	4.21281	2.61613	1.60988	3.67	0.03668	0.06425	0.04214	0.05921
																								0.735	0.02215	0.01294	0.02097	0.735	4.34533	4.21552	2.61698	1.61031	3.675	0.03666	0.06456	0.04135	0.05968
																								0.736	0.02215	0.01295	0.02097	0.736	4.34506	4.2157	2.61854	1.61074	3.68	0.03702	0.06456	0.04135	0.05905
																								0.737	0.02216	0.01295	0.02098	0.737	4.34513	4.2157	2.61712	1.61114	3.685	0.0379	0.06425	0.04073	0.05968
																								0.738	0.02216	0.01296	0.02098	0.738	4.34525	4.21517	2.61902	1.61148	3.69	0.03896	0.06487	0.04073	0.05952
																								0.739	0.02217	0.01296	0.02099	0.739	4.34528	4.21584	2.61864	1.61175	3.695	0.03967	0.06519	0.04042	0.05937
																								0.74	0.02217	0.01296	0.02099	0.74	4.34533	4.21457	2.61951	1.61194	3.7	0.03979	0.06487	0.0401	0.05937
																								0.741	0.02218	0.01296	0.02099	0.741	4.34543	4.21648	2.61957	1.61205	3.705	0.03957	0.06487	0.03932	0.05968
																								0.742	0.02218	0.01296	0.02099	0.742	4.34544	4.21658	2.62015	1.61211	3.71	0.03941	0.06519	0.03964	0.05937
																								0.743	0.02219	0.01297	0.021	0.743	4.34537	4.2182	2.61964	1.61213	3.715	0.03953	0.06519	0.03854	0.05952
																								0.744	0.02219	0.01297	0.021	0.744	4.34544	4.21835	2.61818	1.61214	3.72	0.03993	0.0655	0.03917	0.05968
																								0.745	0.02219	0.01297	0.02101	0.745	4.34549	4.21915	2.61939	1.61218	3.725	0.0405	0.06581	0.03917	0.05937
																								0.746	0.0222	0.01298	0.02102	0.746	4.34562	4.2169	2.61992	1.6122	3.73	0.04107	0.0655	0.03886	0.05937
																								0.747	0.0222	0.01298	0.02102	0.747	4.34575	4.21895	2.61968	1.61222	3.735	0.04143	0.06487	0.03917	0.05968
																								0.748	0.02221	0.01298	0.02103	0.748	4.34578	4.22008	2.62236	1.61228	3.74	0.0414	0.06487	0.03917	0.05952
																								0.749	0.02221	0.01299	0.02103	0.749	4.34568	4.22079	2.62224	1.6124	3.745	0.04099	0.06456	0.03854	0.05921
																								0.75	0.02222	0.01298	0.02104	0.75	4.34564	4.22381	2.62338	1.61258	3.75	0.04036	0.06519	0.03932	0.05968
																								0.751	0.02222	0.01298	0.02103	0.751	4.34574	4.22329	2.62337	1.61284	3.755	0.03978	0.06675	0.03901	0.05921
																								0.752	0.02223	0.01298	0.02103	0.752	4.34578	4.22321	2.62408	1.61316	3.76	0.03945	0.0655	0.03948	0.05937
																								0.753	0.02223	0.01298	0.02104	0.753	4.34569	4.22181	2.62494	1.61354	3.765	0.03947	0.06456	0.03964	0.05937
																								0.754	0.02224	0.01297	0.02105	0.754	4.3457	4.22327	2.6249	1.61393	3.77	0.03977	0.06612	0.03948	0.05968
																								0.755	0.02224	0.01297	0.02105	0.755	4.34605	4.22412	2.62542	1.61361	3.775	0.04009	0.0655	0.03886	0.05937
																								0.756	0.02225	0.01297	0.02106	0.756	4.34583	4.22468	2.62574	1.61328	3.78	0.0401	0.0655	0.03932	0.05952
																								0.757	0.02225	0.01297	0.02106	0.757	4.34592	4.22449	2.62711	1.6129	3.785	0.0397	0.06519	0.03917	0.05968
																								0.758	0.02226	0.01296	0.02106	0.758	4.34613	4.22731	2.62702	1.61234	3.79	0.03906	0.06612	0.03964	0.05952
																								0.759	0.02226	0.01297	0.02107	0.759	4.3459	4.2277	2.62784	1.61142	3.795	0.03849	0.06519	0.03901	0.05968
																								0.76	0.02227	0.01296	0.02107	0.76	4.34615	4.22692	2.62726	1.60991	3.8	0.03817	0.06612	0.03917	0.05968
																								0.761	0.02227	0.01296	0.02108	0.761	3.58008	4.22153	2.62606	1.60762	3.805	0.03809	0.06581	0.03917	0.05968
																								0.762	0.02228	0.01296	0.02108	0.762	0.00667	4.22113	2.62579	1.60433	3.81	0.03817	0.06581	0.03932	0.05937
																								0.763	0.02228	0.01296	0.02109	0.763	0.00667	4.17899	2.60826	1.59982	3.815	0.0383	0.0655	0.03932	0.05937
																								0.764	0.02229	0.01296	0.02109	0.764	0.00667	4.09606	2.57225	1.59393	3.82	0.03838	0.06612	0.03901	0.05937
																								0.765	0.02229	0.01297	0.02109	0.765	0.00667	3.98137	2.51992	1.58648	3.825	0.03834	0.06581	0.03886	0.05952
																								0.766	0.0223	0.01297	0.02109	0.766	0.00667	3.84492	2.45323	1.57728	3.83	0.0382	0.06644	0.0387	0.05952
																								0.767	0.0223	0.01296	0.02111	0.767	0.00667	3.69062	2.37636	1.56616	3.835	0.03809	0.06612	0.03807	0.05952
																								0.768	0.02231	0.01297	0.02111	0.768	0.00667	3.52961	2.29479	1.55303	3.84	0.03813	0.06581	0.03839	0.05968
																								0.769	0.02231	0.01297	0.02114	0.769	0.00667	3.36351	2.20694	1.53778	3.845	0.0383	0.06612	0.03776	0.05968
																								0.77	0.02231	0.01297	0.02114	0.77	0.00667	3.195	2.11732	1.52034	3.85	0.03842	0.0655	0.03761	0.05952
																								0.771	0.02232	0.01297	0.02115	0.771	0.00667	3.02759	2.02553	1.50065	3.855	0.03831	0.06612	0.03729	0.05937
																								0.772	0.02232	0.01298	0.02115	0.772	0.00667	2.86354	1.93195	1.4787	3.86	0.03792	0.06675	0.03714	0.05968
																								0.773	0.02233	0.01296	0.02115	0.773	0.00667	2.70302	1.8411	1.45446	3.865	0.03739	0.06581	0.03714	0.05937
																								0.774	0.02233	0.01297	0.02116	0.774	0.00667	2.54689	1.7523	1.42796	3.87	0.03695	0.06581	0.03729	0.05983
																								0.775	0.02234	0.01298	0.02117	0.775	0.00667	2.39884	1.66553	1.39921	3.875	0.03684	0.06768	0.03729	0.05921
																								0.776	0.02234	0.01298	0.02118	0.776	0.00667	2.25935	1.58225	1.36833	3.88	0.03712	0.0655	0.03729	0.05983
																								0.777	0.02235	0.01298	0.02118	0.777	0.00667	2.12697	1.49999	1.33541	3.885	0.03764	0.0655	0.03745	0.05937
																								0.778	0.02235	0.01299	0.02119	0.778	0.00667	2.00069	1.42197	1.30057	3.89	0.03805	0.06581	0.03761	0.05937
																								0.779	0.02236	0.01299	0.02119	0.779	0.00667	1.88237	1.34668	1.26396	3.895	0.03807	0.06644	0.03823	0.05952
																								0.78	0.02236	0.01298	0.02121	0.78	0.00667	1.77311	1.27553	1.22575	3.9	0.03768	0.06644	0.03839	0.05952
																								0.781	0.02237	0.01299	0.02123	0.781	0.00667	1.66817	1.20942	1.18617	3.905	0.03713	0.06675	0.03886	0.05937
																								0.782	0.02237	0.01299	0.02123	0.782	0.00667	1.57074	1.14609	1.14546	3.91	0.03671	0.06644	0.03917	0.05952
																								0.783	0.02238	0.013	0.02124	0.783	0.00667	1.48147	1.08797	1.10389	3.915	0.03654	0.06581	0.03901	0.05952
																								0.784	0.02238	0.013	0.02125	0.784	0.00667	1.39841	1.03061	1.06175	3.92	0.03655	0.06612	0.03917	0.05952
																								0.785	0.02239	0.013	0.02125	0.785	0.00667	1.32052	0.97663	1.01938	3.925	0.03664	0.06612	0.03932	0.05921
																								0.786	0.02239	0.013	0.02125	0.786	0.00667	1.24766	0.92707	0.97707	3.93	0.03679	0.06644	0.03917	0.05983
																								0.787	0.0224	0.013	0.02124	0.787	0.00667	1.1784	0.88052	0.93441	3.935	0.03698	0.06644	0.03932	0.05999
																								0.788	0.0224	0.013	0.02124	0.788	0.00667	1.11795	0.83609	0.89243	3.94	0.03718	0.06644	0.03964	0.05921
																								0.789	0.02241	0.013	0.02126	0.789	0.00667	1.05974	0.79582	0.85143	3.945	0.03733	0.06612	0.03948	0.05983
																								0.79	0.02241	0.013	0.02126	0.79	0.00667	1.00689	0.75938	0.81168	3.95	0.03738	0.06675	0.03979	0.05983
																								0.791	0.02242	0.013	0.02126	0.791	0.00667	0.95885	0.72389	0.77334	3.955	0.03732	0.06612	0.03964	0.05983
																								0.792	0.02242	0.013	0.02126	0.792	0.00667	0.91247	0.69239	0.73655	3.96	0.03723	0.06675	0.03948	0.05983
																								0.793	0.02243	0.013	0.02127	0.793	0.00667	0.86972	0.66284	0.7014	3.965	0.03714	0.06737	0.04026	0.05999
																								0.794	0.02243	0.01301	0.02127	0.794	0.00667	0.82949	0.63343	0.66788	3.97	0.03709	0.06612	0.0401	0.05999
																								0.795	0.02244	0.01301	0.02128	0.795	0.00667	0.79684	0.60979	0.636	3.975	0.03709	0.06612	0.04057	0.05999
																								0.796	0.02244	0.01302	0.02128	0.796	0.00667	0.76343	0.58388	0.60576	3.98	0.0371	0.06706	0.0412	0.05983
																								0.797	0.02245	0.01303	0.02128	0.797	0.00667	0.73008	0.56172	0.57716	3.985	0.03707	0.06644	0.04089	0.05999
																								0.798	0.02245	0.01304	0.02128	0.798	0.00667	0.70359	0.54013	0.55013	3.99	0.03702	0.06644	0.04135	0.05968
																								0.799	0.02246	0.01304	0.0213	0.799	0.00667	0.67738	0.52112	0.52461	3.995	0.03701	0.06644	0.04089	0.05968
																								0.8	0.02246	0.01304	0.0213	0.8	0.00667	0.65373	0.5018	0.50054	4	0.03713	0.06644	0.04042	0.05999
																								0.801	0.02247	0.01305	0.02131	0.801	0.00667	0.63123	0.48589	0.47787	4.005	0.03738	0.06644	0.04104	0.05983
																								0.802	0.02247	0.01305	0.02131	0.802	0.00667	0.61022	0.47025	0.45654	4.01	0.03766	0.06675	0.04073	0.05999
																								0.803	0.02248	0.01306	0.02131	0.803	0.00667	0.58998	0.45631	0.43649	4.015	0.03782	0.06675	0.04073	0.05999
																								0.804	0.02248	0.01306	0.02131	0.804	0.00667	0.57206	0.44235	0.41771	4.02	0.03777	0.06675	0.0412	0.05999
																								0.805	0.02249	0.01306	0.02132	0.805	0.00667	0.5561	0.42927	0.40013	4.025	0.03749	0.06675	0.04104	0.05983
																								0.806	0.02249	0.01306	0.02132	0.806	0.00667	0.53839	0.41662	0.3837	4.03	0.03708	0.06675	0.0412	0.05983
																								0.807	0.0225	0.01306	0.02134	0.807	0.00667	0.52576	0.40611	0.36833	4.035	0.03673	0.06644	0.0412	0.05983
																								0.808	0.0225	0.01306	0.02133	0.808	0.00667	0.51164	0.39585	0.35399	4.04	0.03657	0.06706	0.04104	0.05999
																								0.809	0.0225	0.01307	0.02132	0.809	0.00667	0.49951	0.38581	0.34067	4.045	0.03667	0.06675	0.04151	0.06015
																								0.81	0.02251	0.01305	0.02133	0.81	0.00667	0.48752	0.37661	0.32833	4.05	0.03692	0.06706	0.04135	0.05999
																								0.811	0.02251	0.01305	0.02132	0.811	0.00667	0.47662	0.36717	0.31689	4.055	0.0372	0.06706	0.0426	0.0603
																								0.812	0.02252	0.01307	0.02132	0.812	0.00667	0.4672	0.35864	0.3063	4.06	0.03739	0.06644	0.0426	0.05983
																								0.813	0.02252	0.01307	0.02132	0.813	0.00667	0.4569	0.35203	0.29649	4.065	0.03746	0.06644	0.04214	0.06015
																								0.814	0.02253	0.01307	0.02132	0.814	0.00667	0.44834	0.34667	0.28738	4.07	0.03736	0.068	0.0426	0.05968
																								0.815	0.02253	0.01307	0.02133	0.815	0.00667	0.43839	0.33869	0.27888	4.075	0.0371	0.06675	0.04276	0.05983
																								0.816	0.02254	0.01307	0.02133	0.816	0.00667	0.42946	0.334	0.27095	4.08	0.0368	0.06612	0.04292	0.05999
																								0.817	0.02254	0.01306	0.02133	0.817	0.00667	0.4219	0.32706	0.26356	4.085	0.0367	0.06675	0.04245	0.0603
																								0.818	0.02255	0.01307	0.02133	0.818	0.00667	0.41622	0.32282	0.25664	4.09	0.03697	0.06706	0.04276	0.05983
																								0.819	0.02255	0.01308	0.02133	0.819	0.00667	0.40936	0.3164	0.25013	4.095	0.03759	0.06706	0.0426	0.0603
																								0.82	0.02256	0.01308	0.02134	0.82	0.00667	0.40123	0.31149	0.24397	4.1	0.03828	0.06675	0.04245	0.05999
																								0.821	0.02256	0.01309	0.02134	0.821	0.00667	0.39655	0.30762	0.23814	4.105	0.03867	0.06737	0.0426	0.05999
																								0.822	0.02257	0.01309	0.02134	0.822	0.00667	0.39132	0.30337	0.2326	4.11	0.03854	0.06675	0.0426	0.05983
																								0.823	0.02257	0.01309	0.02135	0.823	0.00667	0.38629	0.30029	0.22737	4.115	0.03802	0.06644	0.0426	0.0603
																								0.824	0.02258	0.0131	0.02136	0.824	0.00667	0.38127	0.29638	0.22245	4.12	0.03749	0.06706	0.04292	0.06046
																								0.825	0.02258	0.0131	0.02137	0.825	0.00667	0.37489	0.29229	0.21786	4.125	0.03737	0.06675	0.04292	0.05983
																								0.826	0.02259	0.0131	0.02136	0.826	0.00667	0.36948	0.28743	0.21356	4.13	0.03771	0.06675	0.04307	0.05999
																								0.827	0.02259	0.01309	0.02137	0.827	0.00667	0.36224	0.28363	0.20952	4.135	0.03826	0.06675	0.04339	0.05999
																								0.828	0.0226	0.01309	0.02137	0.828	0.00667	0.3573	0.28146	0.20576	4.14	0.0387	0.06675	0.0437	0.05999
																								0.829	0.0226	0.01309	0.02137	0.829	0.00667	0.35364	0.2785	0.20229	4.145	0.0389	0.06706	0.04039	0.06015
																								0.83	0.02261	0.01309	0.02138	0.83	0.00667	0.35055	0.27525	0.1991	4.15	0.03889	0.06737	0.04054	0.0603
																								0.831	0.02261	0.0131	0.02137	0.831	0.00667	0.34542	0.27157	0.19616	4.155	0.03869	0.06706	0.0407	0.05999
																								0.832	0.02262	0.01311	0.02137	0.832	0.00667	0.34073	0.26829	0.19347	4.16	0.03833	0.06675	0.0407	0.05983
																								0.833	0.02262	0.0131	0.02137	0.833	0.00667	0.33924	0.26489	0.19099	4.165	0.03789	0.06644	0.04054	0.05999
																								0.834	0.02263	0.01311	0.02138	0.834	0.00667	0.33622	0.26326	0.18868	4.17	0.03754	0.06706	0.04054	0.05968
																								0.835	0.02263	0.01311	0.02138	0.835	0.00667	0.32999	0.26168	0.18648	4.175	0.03737	0.068	0.04085	0.05999
																								0.836	0.02264	0.01312	0.02139	0.836	0.00667	0.32789	0.25793	0.18439	4.18	0.03736	0.06737	0.04085	0.06015
																								0.837	0.02264	0.01313	0.02139	0.837	0.00667	0.3242	0.25678	0.18238	4.185	0.03745	0.06581	0.04085	0.05983
																								0.838	0.02265	0.01313	0.0214	0.838	0.00667	0.32087	0.25389	0.18042	4.19	0.03766	0.06831	0.0407	0.05999
																								0.839	0.02265	0.01313	0.02141	0.839	0.00667	0.31718	0.2523	0.17847	4.195	0.03803	0.06737	0.04085	0.05999
																								0.84	0.02266	0.01312	0.02142	0.84	0.00667	0.31623	0.24925	0.17654	4.2	0.03851	0.06675	0.04085	0.05999
																								0.841	0.02266	0.01312	0.02143	0.841	0.00667	0.31242	0.2489	0.17462	4.205	0.03897	0.06644	0.0407	0.05999
																								0.842	0.02267	0.01312	0.02144	0.842	0.00667	0.31047	0.24639	0.17273	4.21	0.03932	0.06706	0.04054	0.05983
																								0.843	0.02267	0.01312	0.02143	0.843	0.00667	0.30701	0.24491	0.17086	4.215	0.03952	0.06644	0.04023	0.06046
																								0.844	0.02268	0.01312	0.02144	0.844	0.00667	0.3025	0.24149	0.16904	4.22	0.03949	0.06706	0.04039	0.05999
																								0.845	0.02268	0.01311	0.02144	0.845	0.00667	0.30272	0.23984	0.16728	4.225	0.03918	0.06706	0.0396	0.05999
																								0.846	0.02269	0.01311	0.02146	0.846	0.00667	0.2989	0.23815	0.16558	4.23	0.03863	0.06706	0.03992	0.05999
																								0.847	0.02269	0.01311	0.02147	0.847	0.00667	0.29695	0.2352	0.16393	4.235	0.03808	0.06706	0.03992	0.05999
																								0.848	0.0227	0.01311	0.02147	0.848	0.00667	0.29429	0.23291	0.16236	4.24	0.03785	0.06768	0.03992	0.06015
																								0.849	0.0227	0.01311	0.02146	0.849	0.00667	0.29063	0.23191	0.16089	4.245	0.03806	0.06675	0.03976	0.06015
																								0.85	0.02271	0.01311	0.02146	0.85	0.00667	0.28774	0.22899	0.15952	4.25	0.0386	0.06706	0.03929	0.05999
																								0.851	0.02271	0.01311	0.02146	0.851	0.00667	0.28662	0.22665	0.15826	4.255	0.03915	0.06737	0.03867	0.05983
																								0.852	0.02272	0.01311	0.02147	0.852	0.00667	0.28479	0.22458	0.15711	4.26	0.03944	0.06706	0.03914	0.06015
																								0.853	0.02272	0.01311	0.02148	0.853	0.00667	0.28232	0.22247	0.15604	4.265	0.03945	0.06706	0.03914	0.0603
																								0.854	0.02273	0.01312	0.02148	0.854	0.00667	0.28124	0.22269	0.15502	4.27	0.03936	0.06675	0.03882	0.06015
																								0.855	0.02273	0.01313	0.02149	0.855	0.00667	0.27944	0.22077	0.15399	4.275	0.0394	0.06737	0.03945	0.06015
																								0.856	0.02274	0.01313	0.02149	0.856	0.00667	0.27766	0.22033	0.15298	4.28	0.0396	0.068	0.03882	0.06015
																								0.857	0.02274	0.01314	0.0215	0.857	0.00667	0.27491	0.21844	0.15198	4.285	0.03984	0.06675	0.0382	0.06046
																								0.858	0.02275	0.01314	0.0215	0.858	0.00667	0.27223	0.21738	0.15097	4.29	0.0399	0.06675	0.03867	0.0603
																								0.859	0.02275	0.01314	0.0215	0.859	0.00667	0.26974	0.21623	0.14991	4.295	0.03968	0.06737	0.03867	0.06015
																								0.86	0.02276	0.01315	0.0215	0.86	0.00667	0.26956	0.21291	0.14879	4.3	0.03924	0.06706	0.03867	0.06015
																								0.861	0.02276	0.01314	0.02151	0.861	0.00667	0.26675	0.21171	0.14762	4.305	0.03873	0.06706	0.03867	0.05999
																								0.862	0.02276	0.01315	0.02152	0.862	0.00667	0.2647	0.21211	0.1464	4.31	0.0383	0.06706	0.03851	0.0603
																								0.863	0.02277	0.01315	0.02153	0.863	0.00667	0.26391	0.21004	0.14514	4.315	0.03801	0.06706	0.03914	0.05983
																								0.864	0.02277	0.01316	0.02153	0.864	0.00667	0.26157	0.20836	0.14388	4.32	0.03783	0.06706	0.03929	0.05999
																								0.865	0.02278	0.01316	0.02154	0.865	0.00667	0.25923	0.20742	0.14265	4.325	0.03765	0.068	0.03914	0.06046
																								0.866	0.02278	0.01316	0.02154	0.866	0.00667	0.25731	0.20656	0.14144	4.33	0.0375	0.06737	0.03945	0.0603
																								0.867	0.02279	0.01315	0.02154	0.867	0.00667	0.25604	0.20401	0.14026	4.335	0.03746	0.06675	0.03992	0.06015
																								0.868	0.02279	0.01316	0.02154	0.868	0.00667	0.25355	0.2026	0.13912	4.34	0.03759	0.06706	0.03976	0.05999
																								0.869	0.0228	0.01316	0.02154	0.869	0.00667	0.25072	0.20093	0.13805	4.345	0.0378	0.06768	0.03992	0.0603
																								0.87	0.0228	0.01316	0.02154	0.87	0.00667	0.25269	0.19974	0.13707	4.35	0.03791	0.06706	0.03992	0.05999
																								0.871	0.02281	0.01317	0.02154	0.871	0.00667	0.25115	0.19805	0.13618	4.355	0.03788	0.06737	0.03945	0.05999
																								0.872	0.02281	0.01316	0.02154	0.872	0.00667	0.24834	0.19828	0.13538	4.36	0.03789	0.06706	0.03945	0.06015
																								0.873	0.02282	0.01317	0.02154	0.873	0.00667	0.24829	0.1972	0.13465	4.365	0.03815	0.06737	0.03914	0.0603
																								0.874	0.02282	0.01317	0.02153	0.874	0.00667	0.24615	0.19444	0.13396	4.37	0.0386	0.06706	0.03867	0.0603
																								0.875	0.02283	0.01318	0.02153	0.875	0.00667	0.24296	0.19315	0.13328	4.375	0.03898	0.06737	0.03867	0.06015
																								0.876	0.02283	0.01318	0.02154	0.876	0.00667	0.23969	0.19274	0.1326	4.38	0.03904	0.06768	0.03851	0.05999
																								0.877	0.02284	0.01318	0.02154	0.877	0.00667	0.23924	0.19127	0.13192	4.385	0.03882	0.068	0.03835	0.06015
																								0.878	0.02284	0.01318	0.02155	0.878	0.00667	0.23675	0.19165	0.13122	4.39	0.03854	0.06706	0.03851	0.05983
																								0.879	0.02285	0.01319	0.02156	0.879	0.00667	0.23613	0.18918	0.13046	4.395	0.03839	0.06675	0.0382	0.0603
																								0.88	0.02285	0.01319	0.02156	0.88	0.00667	0.23501	0.1886	0.12965	4.4	0.03833	0.06612	0.0382	0.06015
																								0.881	0.02286	0.01319	0.02155	0.881	0.00667	0.23492	0.1878	0.12877	4.405	0.03821	0.06737	0.03851	0.06046
																								0.882	0.02286	0.01319	0.02156	0.882	0.00667	0.23331	0.18605	0.12782	4.41	0.0379	0.06706	0.0382	0.06015
																								0.883	0.02287	0.01319	0.02156	0.883	0.00667	0.23014	0.18608	0.12683	4.415	0.03749	0.06737	0.03835	0.0603
																								0.884	0.02287	0.01318	0.02157	0.884	0.00667	0.22768	0.18429	0.12584	4.42	0.03715	0.06706	0.03914	0.06046
																								0.885	0.02288	0.01318	0.02156	0.885	0.00667	0.22763	0.18445	0.12489	4.425	0.03708	0.06737	0.03914	0.06015
																								0.886	0.02288	0.01317	0.02157	0.886	0.00667	0.22632	0.18084	0.12397	4.43	0.03729	0.06787	0.03914	0.0603
																								0.887	0.02289	0.01315	0.02157	0.887	0.00667	0.22354	0.1809	0.12307	4.435	0.03767	0.06757	0.0396	0.06015
																								0.888	0.02289	0.01314	0.02157	0.888	0.00667	0.22083	0.17984	0.12223	4.44	0.038	0.06693	0.03976	0.0603
																								0.889	0.0229	0.01316	0.02157	0.889	0.00667	0.22088	0.17854	0.12147	4.445	0.03816	0.06787	0.04007	0.06046
																								0.89	0.0229	0.01317	0.02157	0.89	0.00667	0.21899	0.1775	0.12081	4.45	0.0381	0.06787	0.04054	0.06015
																								0.891	0.02291	0.01317	0.02158	0.891	0.00667	0.21745	0.17579	0.12024	4.455	0.03793	0.06757	0.04101	0.05999
																								0.892	0.02291	0.01317	0.02157	0.892	0.00667	0.2166	0.1755	0.11976	4.46	0.03776	0.06787	0.0407	0.06046
																								0.893	0.02292	0.01318	0.02158	0.893	0.00667	0.21664	0.1744	0.11934	4.465	0.03765	0.06757	0.04132	0.0603
																								0.894	0.02292	0.01319	0.02159	0.894	0.00667	0.21453	0.17403	0.11896	4.47	0.03756	0.06693	0.04101	0.0603
																								0.895	0.02293	0.0132	0.02159	0.895	0.00667	0.21277	0.17087	0.11857	4.475	0.03742	0.06881	0.04164	0.0603
																								0.896	0.02293	0.01319	0.02159	0.896	0.00667	0.21301	0.17053	0.11817	4.48	0.03724	0.06757	0.04179	0.06046
																								0.897	0.02294	0.0132	0.0216	0.897	0.00667	0.21059	0.16981	0.11775	4.485	0.03709	0.06757	0.04164	0.06015
																								0.898	0.02294	0.01321	0.02159	0.898	0.00667	0.20975	0.16996	0.1173	4.49	0.0371	0.06569	0.04179	0.0603
																								0.899	0.02295	0.01321	0.02159	0.899	0.00667	0.20787	0.16934	0.11681	4.495	0.03734	0.06663	0.04164	0.0603
																								0.9	0.02295	0.01321	0.02159	0.9	0.00667	0.207	0.16853	0.11626	4.5	0.03771	0.06725	0.0421	0.05999
																								0.901	0.02296	0.01321	0.0216	0.901	0.00667	0.20442	0.16666	0.11565	4.505	0.03807	0.06757	0.04148	0.0603
																								0.902	0.02296	0.01323	0.02161	0.902	0.00667	0.20518	0.16475	0.11498	4.51	0.03828	0.06787	0.04085	0.05858
																								0.903	0.02296	0.01323	0.02161	0.903	0.00667	0.2023	0.16233	0.11427	4.515	0.03834	0.06787	0.04101	0.0603
																								0.904	0.02297	0.01323	0.02161	0.904	0.00667	0.2012	0.16258	0.11356	4.52	0.03834	0.06787	0.04054	0.05999
																								0.905	0.02297	0.01322	0.02162	0.905	0.00667	0.19923	0.16078	0.11288	4.525	0.03839	0.06725	0.04054	0.06015
																								0.906	0.02298	0.01322	0.02162	0.906	0.00667	0.19939	0.15948	0.11221	4.53	0.0386	0.06787	0.04117	0.06015
																								0.907	0.02298	0.01321	0.02162	0.907	0.00667	0.19615	0.15805	0.11156	4.535	0.03898	0.06757	0.04039	0.06015
																								0.908	0.02299	0.01322	0.02163	0.908	0.00667	0.19508	0.15793	0.11096	4.54	0.03954	0.06757	0.03945	0.0603
																								0.909	0.02299	0.01322	0.02162	0.909	0.00667	0.19329	0.15613	0.11042	4.545	0.04013	0.06819	0.0396	0.06015
																								0.91	0.023	0.01323	0.02163	0.91	0.00667	0.19319	0.1559	0.10996	4.55	0.0405	0.06725	0.03945	0.0603
																								0.911	0.023	0.01324	0.02162	0.911	0.00667	0.19117	0.15482	0.10958	4.555	0.04039	0.06757	0.03929	0.06046
																								0.912	0.02301	0.01323	0.02162	0.912	0.00667	0.19142	0.15368	0.10926	4.56	0.03971	0.06787	0.03867	0.06015
																								0.913	0.02301	0.01324	0.02163	0.913	0.00667	0.19173	0.15364	0.10899	4.565	0.0387	0.06631	0.03882	0.06015
																								0.914	0.02302	0.01324	0.02163	0.914	0.00667	0.18922	0.15193	0.10871	4.57	0.03773	0.06725	0.03867	0.06046
																								0.915	0.02302	0.01325	0.02163	0.915	0.00667	0.18798	0.15153	0.10838	4.575	0.03711	0.06757	0.03726	0.0603
																								0.916	0.02303	0.01325	0.02163	0.916	0.00667	0.18703	0.14967	0.108	4.58	0.03686	0.06663	0.0382	0.06015
																								0.917	0.02303	0.01326	0.02163	0.917	0.00667	0.18599	0.14872	0.10759	4.585	0.03682	0.06757	0.03789	0.05999
																								0.918	0.02304	0.01325	0.02162	0.918	0.00667	0.18287	0.14837	0.10712	4.59	0.0368	0.06725	0.03804	0.0603
																								0.919	0.02304	0.01326	0.02161	0.919	0.00667	0.18341	0.14792	0.10658	4.595	0.03673	0.06663	0.03835	0.06046
																								0.92	0.02305	0.01326	0.02162	0.92	0.00667	0.18392	0.1469	0.10597	4.6	0.03666	0.06757	0.03835	0.06015
																								0.921	0.02305	0.01327	0.02162	0.921	0.00667	0.18306	0.14639	0.10528	4.605	0.03664	0.06725	0.03851	0.0603
																								0.922	0.02306	0.01328	0.02163	0.922	0.00667	0.18091	0.14559	0.10451	4.61	0.03667	0.06693	0.03867	0.06015
																								0.923	0.02306	0.01328	0.02162	0.923	0.00667	0.17848	0.14483	0.10369	4.615	0.03668	0.06725	0.03882	0.0603
																								0.924	0.02307	0.01327	0.02163	0.924	0.00667	0.17883	0.14301	0.10283	4.62	0.0366	0.06757	0.03914	0.06015
																								0.925	0.02307	0.01328	0.02163	0.925	0.00667	0.17819	0.14201	0.10198	4.625	0.03649	0.06757	0.03929	0.06046
																								0.926	0.02308	0.01328	0.02162	0.926	0.00667	0.17647	0.14063	0.10114	4.63	0.0364	0.06725	0.0396	0.06015
																								0.927	0.02308	0.01328	0.02163	0.927	0.00667	0.17505	0.1404	0.1003	4.635	0.03639	0.06725	0.03976	0.0603
																								0.928	0.02309	0.01328	0.02163	0.928	0.00667	0.17233	0.13882	0.09947	4.64	0.03646	0.06663	0.0396	0.05999
																								0.929	0.02309	0.01328	0.02162	0.929	0.00667	0.17367	0.13833	0.09869	4.645	0.0366	0.06693	0.0396	0.0603
																								0.93	0.0231	0.01328	0.02162	0.93	0.00667	0.17176	0.13762	0.09798	4.65	0.03683	0.06725	0.0396	0.05983
																								0.931	0.0231	0.01328	0.02162	0.931	0.00667	0.17128	0.13541	0.09735	4.655	0.03714	0.06725	0.03945	0.06062
																								0.932	0.0231	0.01329	0.02161	0.932	0.00667	0.17037	0.13436	0.09682	4.66	0.03751	0.06787	0.03914	0.06015
																								0.933	0.02311	0.01329	0.02162	0.933	0.00667	0.16903	0.1337	0.09636	4.665	0.03791	0.06725	0.03898	0.06046
																								0.934	0.02311	0.01329	0.02162	0.934	0.00667	0.16788	0.13498	0.09594	4.67	0.03834	0.06663	0.03882	0.0603
																								0.935	0.02312	0.0133	0.02162	0.935	0.00667	0.16765	0.13481	0.09551	4.675	0.03872	0.06787	0.0396	0.06015
																								0.936	0.02312	0.0133	0.02162	0.936	0.00667	0.16498	0.13505	0.09509	4.68	0.0389	0.06725	0.03898	0.06046
																								0.937	0.02313	0.01329	0.02163	0.937	0.00667	0.16458	0.1335	0.09468	4.685	0.03875	0.06693	0.03898	0.06062
																								0.938	0.02313	0.01329	0.02163	0.938	0.00667	0.16376	0.13373	0.09423	4.69	0.03828	0.06757	0.03929	0.06046
																								0.939	0.02314	0.0133	0.02166	0.939	0.00667	0.16442	0.13238	0.09372	4.695	0.03768	0.06693	0.03898	0.06062
																								0.94	0.02314	0.01329	0.02165	0.94	0.00667	0.16112	0.13051	0.09316	4.7	0.03719	0.06693	0.03945	0.06093
																								0.941	0.02315	0.01329	0.02166	0.941	0.00667	0.16298	0.12932	0.09256	4.705	0.03689	0.06725	0.03992	0.06062
																								0.942	0.02315	0.0133	0.02165	0.942	0.00667	0.16302	0.12737	0.09193	4.71	0.03672	0.06725	0.03976	0.06108
																								0.943	0.02316	0.01331	0.02164	0.943	0.00667	0.16109	0.12751	0.0913	4.715	0.03655	0.06725	0.04023	0.06062
																								0.944	0.02316	0.01331	0.02163	0.944	0.00667	0.16066	0.12767	0.09066	4.72	0.03631	0.06725	0.04039	0.06108
																								0.945	0.02317	0.01331	0.02163	0.945	0.00667	0.15854	0.1271	0.09003	4.725	0.03607	0.06663	0.04023	0.06077
																								0.946	0.02317	0.01331	0.02163	0.946	0.00667	0.15817	0.12812	0.08942	4.73	0.03591	0.06663	0.04085	0.06093
																								0.947	0.02318	0.01331	0.02163	0.947	0.00667	0.15596	0.12582	0.08882	4.735	0.03589	0.06757	0.04101	0.06093
																								0.948	0.02318	0.01332	0.02163	0.948	0.00667	0.15502	0.1251	0.08826	4.74	0.03598	0.06663	0.04164	0.06077
																								0.949	0.02319	0.01332	0.02162	0.949	0.00667	0.1533	0.12438	0.08777	4.745	0.03615	0.06663	0.04195	0.06077
																								0.95	0.02319	0.01332	0.02162	0.95	0.00667	0.15083	0.12363	0.08738	4.75	0.03641	0.06725	0.04242	0.06077
																								0.951	0.0232	0.01332	0.02162	0.951	0.00667	0.15195	0.12255	0.08708	4.755	0.03673	0.06631	0.04257	0.0603
																								0.952	0.0232	0.01333	0.02163	0.952	0.00667	0.15071	0.12176	0.08687	4.76	0.03703	0.06693	0.04304	0.06108
																								0.953	0.02321	0.01333	0.02163	0.953	0.00667	0.14965	0.1207	0.08675	4.765	0.03716	0.06601	0.04226	0.06077
																								0.954	0.02321	0.01334	0.02162	0.954	0.00667	0.14917	0.11952	0.08665	4.77	0.03704	0.06693	0.04335	0.06062
																								0.955	0.02322	0.01333	0.02162	0.955	0.00667	0.14819	0.12113	0.08652	4.775	0.03671	0.06663	0.04367	0.06062
																								0.956	0.02322	0.01334	0.02162	0.956	0.00667	0.14885	0.12023	0.08637	4.78	0.03636	0.06693	0.04351	0.06077
																								0.957	0.02322	0.01334	0.02161	0.957	0.00667	0.14676	0.11873	0.08621	4.785	0.03617	0.06663	0.04429	0.06093
																								0.958	0.02323	0.01335	0.02161	0.958	0.00667	0.14536	0.11797	0.08599	4.79	0.03626	0.06693	0.04351	0.06062
																								0.959	0.02323	0.01335	0.02161	0.959	0.00667	0.14501	0.11779	0.0857	4.795	0.03657	0.06601	0.04242	0.06093
																								0.96	0.02324	0.01335	0.02163	0.96	0.00667	0.14508	0.11828	0.08532	4.8	0.03696	0.06663	0.04289	0.06093
																								0.961	0.02324	0.01336	0.02163	0.961	0.00667	0.14677	0.1179	0.08485	4.805	0.03725	0.06663	0.04257	0.06108
																								0.962	0.02325	0.01336	0.02162	0.962	0.00667	0.14496	0.11667	0.08431	4.81	0.03731	0.06725	0.04257	0.06062
																								0.963	0.02325	0.01335	0.02162	0.963	0.00667	0.14207	0.11626	0.08372	4.815	0.0371	0.06663	0.04257	0.06108
																								0.964	0.02326	0.01335	0.02162	0.964	0.00667	0.14181	0.11457	0.08312	4.82	0.0367	0.06693	0.04132	0.05983
																								0.965	0.02326	0.01335	0.02162	0.965	0.00667	0.14182	0.11475	0.08253	4.825	0.03625	0.06663	0.04304	0.06093
																								0.966	0.02327	0.01336	0.02161	0.966	0.00667	0.14065	0.11362	0.08196	4.83	0.03589	0.06693	0.04257	0.06062
																								0.967	0.02327	0.01335	0.02162	0.967	0.00667	0.13884	0.1135	0.0814	4.835	0.03571	0.06631	0.04273	0.06093
																								0.968	0.02328	0.01336	0.02162	0.968	0.00667	0.13921	0.11207	0.08089	4.84	0.03569	0.06601	0.04242	0.06108
																								0.969	0.02328	0.01336	0.02162	0.969	0.00667	0.13769	0.11174	0.08043	4.845	0.03584	0.06601	0.04257	0.06093
																								0.97	0.02329	0.01336	0.02162	0.97	0.00667	0.13772	0.11068	0.08003	4.85	0.03616	0.06693	0.04226	0.06108
																								0.971	0.02329	0.01336	0.02163	0.971	0.00667	0.1371	0.11006	0.07969	4.855	0.03665	0.06693	0.0421	0.06093
																								0.972	0.0233	0.01336	0.02163	0.972	0.00667	0.13586	0.11005	0.07943	4.86	0.03718	0.06601	0.04195	0.06108
																								0.973	0.0233	0.01336	0.02164	0.973	0.00667	0.13454	0.10766	0.07921	4.865	0.03753	0.06569	0.04164	0.06093
																								0.974	0.02331	0.01336	0.02164	0.974	0.00667	0.13579	0.10792	0.07901	4.87	0.03755	0.06631	0.04117	0.06093
																								0.975	0.02331	0.01336	0.02165	0.975	0.00667	0.13246	0.10644	0.07881	4.875	0.03722	0.06663	0.04101	0.06093
																								0.976	0.02331	0.01336	0.02165	0.976	0.00667	0.13449	0.10522	0.07857	4.88	0.03678	0.06663	0.04039	0.06093
																								0.977	0.02332	0.01336	0.02164	0.977	0.00667	0.13028	0.1049	0.0783	4.885	0.03651	0.06631	0.04039	0.06093
																								0.978	0.02332	0.01336	0.02165	0.978	0.00667	0.12904	0.10565	0.07797	4.89	0.03659	0.06663	0.04007	0.06093
																								0.979	0.02333	0.01337	0.02168	0.979	0.00667	0.12849	0.10482	0.07757	4.895	0.03698	0.06693	0.03929	0.06077
																								0.98	0.02333	0.01337	0.02167	0.98	0.00667	0.12729	0.10381	0.07709	4.9	0.03745	0.06631	0.0396	0.06062
																								0.981	0.02334	0.01337	0.02167	0.981	0.00667	0.12841	0.10366	0.07655	4.905	0.03776	0.06663	0.03945	0.06108
																								0.982	0.02334	0.01338	0.02166	0.982	0.00667	0.12885	0.10344	0.07594	4.91	0.0378	0.06631	0.03914	0.06124
																								0.983	0.02335	0.01338	0.02166	0.983	0.00667	0.12629	0.102	0.0753	4.915	0.03769	0.06601	0.03914	0.06093
																								0.984	0.02335	0.01338	0.02167	0.984	0.00667	0.1253	0.1017	0.07464	4.92	0.03766	0.06569	0.03882	0.06093
																								0.985	0.02336	0.01338	0.02167	0.985	0.00667	0.12456	0.10012	0.07401	4.925	0.03774	0.06601	0.03898	0.06093
																								0.986	0.02336	0.01338	0.02167	0.986	0.00667	0.12433	0.09963	0.07338	4.93	0.03779	0.06569	0.03867	0.06093
																								0.987	0.02337	0.01339	0.02166	0.987	0.00667	0.1222	0.09777	0.07276	4.935	0.03754	0.06663	0.03882	0.06093
																								0.988	0.02337	0.01338	0.02166	0.988	0.00667	0.12128	0.09714	0.07217	4.94	0.0369	0.06601	0.03882	0.06124
																								0.989	0.02338	0.01338	0.02167	0.989	0.00667	0.11981	0.09536	0.07164	4.945	0.03605	0.06601	0.03898	0.06124
																								0.99	0.02338	0.01338	0.02167	0.99	0.00667	0.11886	0.09477	0.07119	4.95	0.03532	0.06601	0.03851	0.06124
																								0.991	0.02339	0.01338	0.02167	0.991	0.00667	0.11941	0.09436	0.07081	4.955	0.03493	0.06537	0.03914	0.06093
																								0.992	0.02339	0.01338	0.02168	0.992	0.00667	0.11718	0.09402	0.07051	4.96	0.03484	0.06569	0.0396	0.06062
																								0.993	0.02339	0.01338	0.02168	0.993	0.00667	0.11852	0.0944	0.07029	4.965	0.03488	0.06725	0.03945	0.06093
																								0.994	0.0234	0.01337	0.02169	0.994	0.00667	0.11823	0.09398	0.0701	4.97	0.03491	0.06601	0.03914	0.06108
																								0.995	0.0234	0.01337	0.02169	0.995	0.00667	0.11688	0.09343	0.06989	4.975	0.03495	0.06569	0.0396	0.06093
																								0.996	0.02341	0.01337	0.0217	0.996	0.00667	0.11678	0.09315	0.06969	4.98	0.03508	0.06631	0.03976	0.06108
																								0.997	0.02341	0.01337	0.02168	0.997	0.00667	0.11629	0.0915	0.06949	4.985	0.03536	0.06601	0.04039	0.06108
																								0.998	0.02342	0.01337	0.02169	0.998	0.00667	0.11891	0.09147	0.06928	4.99	0.03576	0.06601	0.0407	0.06124
																								0.999	0.02342	0.01337	0.02169	0.999	0.00667	0.11786	0.08981	0.06901	4.995	0.03621	0.06631	0.04085	0.06108
																								1	0.02343	0.01336	0.02169	1	0.00667	0.11611	0.08993	0.0687	5	0.03659	0.06601	0.04117	0.06124
																								1.001	0.02343	0.01338	0.02169	1.001	0.00667	0.11704	0.09056	0.06832	5.005	0.03678	0.06569	0.04054	0.06124
																								1.002	0.02344	0.01337	0.0217	1.002	0.00667	0.11343	0.09008	0.06789	5.01	0.03669	0.06631	0.04101	0.06124
																								1.003	0.02344	0.01337	0.0217	1.003	0.00667	0.11449	0.08883	0.06742	5.015	0.03635	0.06569	0.0407	0.06155
																								1.004	0.02345	0.01337	0.0217	1.004	0.00667	0.1138	0.08758	0.06695	5.02	0.03592	0.06601	0.0407	0.06124
																								1.005	0.02345	0.01338	0.0217	1.005	0.00667	0.11449	0.08772	0.06651	5.025	0.0356	0.06601	0.04101	0.06093
																								1.006	0.02346	0.01338	0.02171	1.006	0.00667	0.10959	0.08559	0.06607	5.03	0.0355	0.06569	0.04085	0.06108
																								1.007	0.02346	0.01338	0.02171	1.007	0.00667	0.10797	0.0864	0.06563	5.035	0.03558	0.06569	0.04132	0.06108
																								1.008	0.02347	0.01338	0.0217	1.008	0.00667	0.10649	0.08532	0.06523	5.04	0.03571	0.06601	0.04289	0.06108
																								1.009	0.02347	0.01339	0.02171	1.009	0.00667	0.10585	0.08502	0.06488	5.045	0.03576	0.06601	0.04132	0.06124
																								1.01	0.02347	0.01339	0.02172	1.01	0.00667	0.10678	0.08619	0.0646	5.05	0.03573	0.06631	0.0407	0.06108
																								1.011	0.02348	0.01339	0.02173	1.011	0.00667	0.10515	0.08492	0.06437	5.055	0.03576	0.06601	0.04117	0.06093
																								1.012	0.02348	0.01341	0.02173	1.012	0.00667	0.10471	0.08482	0.06422	5.06	0.03599	0.06569	0.04164	0.06108
																								1.013	0.02349	0.0134	0.02174	1.013	0.00667	0.10391	0.08399	0.06412	5.065	0.03642	0.06631	0.04179	0.06124
																								1.014	0.02349	0.0134	0.02175	1.014	0.00667	0.1039	0.08412	0.06404	5.07	0.03689	0.06475	0.0421	0.0614
																								1.015	0.0235	0.0134	0.02175	1.015	0.00667	0.10509	0.0845	0.06392	5.075	0.03719	0.06537	0.0421	0.06124
																								1.016	0.0235	0.0134	0.02175	1.016	0.00667	0.10371	0.08262	0.06376	5.08	0.03718	0.06381	0.04242	0.06062
																								1.017	0.02351	0.0134	0.02177	1.017	0.00667	0.10276	0.08299	0.06357	5.085	0.03688	0.06569	0.04226	0.0614
																								1.018	0.02351	0.0134	0.02178	1.018	0.00667	0.10299	0.08402	0.06332	5.09	0.03641	0.06601	0.04257	0.06062
																								1.019	0.02352	0.0134	0.02178	1.019	0.00667	0.10447	0.0839	0.06298	5.095	0.03604	0.06631	0.04257	0.06108
																								1.02	0.02352	0.01342	0.02179	1.02	0.00667	0.10007	0.08256	0.06256	5.1	0.03596	0.06537	0.04242	0.06124
																								1.021	0.02353	0.01342	0.02179	1.021	0.00667	0.09975	0.08224	0.06205	5.105	0.03624	0.06601	0.04242	0.06108
																								1.022	0.02353	0.01342	0.02178	1.022	0.00667	0.09803	0.08062	0.06146	5.11	0.03671	0.06569	0.0421	0.06124
																								1.023	0.02354	0.01343	0.02178	1.023	0.00667	0.09871	0.08055	0.06083	5.115	0.03706	0.06569	0.04195	0.06108
																								1.024	0.02354	0.01342	0.02179	1.024	0.00667	0.09611	0.08117	0.06018	5.12	0.03704	0.06537	0.04164	0.06124
																								1.025	0.02354	0.01343	0.02179	1.025	0.00667	0.0957	0.08052	0.05956	5.125	0.03667	0.06601	0.04164	0.06124
																								1.026	0.02355	0.01343	0.02179	1.026	0.00667	0.09545	0.07848	0.05895	5.13	0.03618	0.06601	0.04164	0.0614
																								1.027	0.02355	0.01343	0.02179	1.027	0.00667	0.09507	0.07791	0.05834	5.135	0.03584	0.06601	0.04132	0.06108
																								1.028	0.02356	0.01344	0.02179	1.028	0.00667	0.09279	0.07722	0.05778	5.14	0.03572	0.06601	0.04132	0.0614
																								1.029	0.02356	0.01344	0.0218	1.029	0.00667	0.09346	0.07709	0.05728	5.145	0.03572	0.06569	0.04101	0.06233
																								1.03	0.02357	0.01344	0.0218	1.03	0.00667	0.09414	0.07682	0.05686	5.15	0.03565	0.06569	0.04085	0.06108
																								1.031	0.02357	0.01344	0.0218	1.031	0.00667	0.09344	0.07586	0.05654	5.155	0.03544	0.06601	0.0407	0.06077
																								1.032	0.02358	0.01344	0.0218	1.032	0.00667	0.09309	0.07441	0.0563	5.16	0.03519	0.06569	0.04039	0.06155
																								1.033	0.02358	0.01345	0.0218	1.033	0.00667	0.09276	0.07374	0.05615	5.165	0.0351	0.06663	0.04039	0.0614
																								1.034	0.02359	0.01344	0.0218	1.034	0.00667	0.09197	0.07465	0.05602	5.17	0.03531	0.06569	0.04007	0.06108
																								1.035	0.02359	0.01344	0.02179	1.035	0.00667	0.09158	0.07334	0.05589	5.175	0.03578	0.06475	0.03992	0.06124
																								1.036	0.0236	0.01345	0.0218	1.036	0.00667	0.09167	0.07436	0.05575	5.18	0.03633	0.06663	0.03992	0.0614
																								1.037	0.0236	0.01345	0.02181	1.037	0.00667	0.09134	0.07451	0.0556	5.185	0.03676	0.06537	0.03992	0.06124
																								1.038	0.0236	0.01345	0.0218	1.038	0.00667	0.08911	0.07328	0.05542	5.19	0.03698	0.06569	0.04007	0.06155
																								1.039	0.02361	0.01345	0.0218	1.039	0.00667	0.08852	0.0707	0.05518	5.195	0.037	0.06569	0.03945	0.06124
																								1.04	0.02361	0.01346	0.0218	1.04	0.00667	0.08904	0.07123	0.05487	5.2	0.03693	0.06569	0.04023	0.06155
																								1.041	0.02362	0.01346	0.02181	1.041	0.00667	0.08883	0.07036	0.05448	5.205	0.03686	0.06601	0.04054	0.06124
																								1.042	0.02362	0.01346	0.02181	1.042	0.00667	0.08744	0.0712	0.05404	5.21	0.03682	0.06569	0.0407	0.06124
																								1.043	0.02363	0.01347	0.02181	1.043	0.00667	0.08866	0.06981	0.05354	5.215	0.03683	0.06601	0.04101	0.06155
																								1.044	0.02363	0.01347	0.02181	1.044	0.00667	0.0861	0.06877	0.05302	5.22	0.03684	0.06601	0.04085	0.06124
																								1.045	0.02364	0.01347	0.02182	1.045	0.00667	0.08745	0.06913	0.05253	5.225	0.03683	0.06569	0.04085	0.0614
																								1.046	0.02364	0.01348	0.02183	1.046	0.00667	0.08697	0.06869	0.05205	5.23	0.03681	0.06569	0.04117	0.06124
																								1.047	0.02365	0.01348	0.02183	1.047	0.00667	0.08587	0.06924	0.05156	5.235	0.03687	0.06601	0.04164	0.0614
																								1.048	0.02365	0.01349	0.02183	1.048	0.00667	0.08516	0.06943	0.05109	5.24	0.03708	0.06601	0.04148	0.0614
																								1.049	0.02366	0.01349	0.02183	1.049	0.00667	0.08357	0.06786	0.05066	5.245	0.03745	0.06601	0.04179	0.0614
																								1.05	0.02366	0.01349	0.02184	1.05	0.00667	0.08051	0.06899	0.0503	5.25	0.03791	0.06569	0.04164	0.0614
																								1.051	0.02366	0.0135	0.02183	1.051	0.00667	0.08194	0.06599	0.05001	5.255	0.03829	0.06631	0.04195	0.0614
																								1.052	0.02367	0.01351	0.02184	1.052	0.00667	0.08327	0.06677	0.04978	5.26	0.03851	0.06507	0.04195	0.0614
																								1.053	0.02367	0.01351	0.02182	1.053	0.00667	0.08133	0.06505	0.04962	5.265	0.03858	0.06601	0.04148	0.0614
																								1.054	0.02368	0.01352	0.02182	1.054	0.00667	0.0824	0.06451	0.04947	5.27	0.0386	0.06475	0.04164	0.06155
																								1.055	0.02368	0.01352	0.02183	1.055	0.00667	0.08218	0.06359	0.04932	5.275	0.03865	0.06601	0.04164	0.06155
																								1.056	0.02369	0.01353	0.02183	1.056	0.00667	0.08092	0.06538	0.04914	5.28	0.03871	0.06725	0.04164	0.06171
																								1.057	0.02369	0.01353	0.02183	1.057	0.00667	0.08023	0.06674	0.04896	5.285	0.03869	0.06569	0.04273	0.06187
																								1.058	0.0237	0.01353	0.02184	1.058	0.00667	0.08162	0.06522	0.04872	5.29	0.03848	0.06631	0.0437	0.0614
																								1.059	0.0237	0.01354	0.02184	1.059	0.00667	0.08115	0.06371	0.04842	5.295	0.03813	0.06487	0.04385	0.0614
																								1.06	0.02371	0.01354	0.02185	1.06	0.00667	0.07956	0.06381	0.04802	5.3	0.03773	0.06456	0.04339	0.06155
																								1.061	0.02371	0.01355	0.02185	1.061	0.00667	0.0786	0.06447	0.04754	5.305	0.03738	0.06394	0.04323	0.0614
																								1.062	0.02372	0.01355	0.02184	1.062	0.00667	0.07834	0.06351	0.047	5.31	0.03713	0.06394	0.04292	0.06155
																								1.063	0.02372	0.01355	0.02185	1.063	0.00667	0.07518	0.0621	0.04641	5.315	0.03694	0.06362	0.04229	0.0614
																								1.064	0.02372	0.01356	0.02185	1.064	0.00667	0.07564	0.06148	0.04582	5.32	0.0368	0.06362	0.04276	0.06155
																								1.065	0.02373	0.01356	0.02186	1.065	0.00667	0.07402	0.0614	0.04528	5.325	0.03669	0.06394	0.04229	0.06124
																								1.066	0.02373	0.01356	0.02187	1.066	0.00667	0.07222	0.06086	0.04477	5.33	0.03665	0.063	0.04214	0.0614
																								1.067	0.02374	0.01357	0.02187	1.067	0.00667	0.07522	0.0602	0.04429	5.335	0.03669	0.06269	0.04214	0.0614
																								1.068	0.02374	0.01357	0.02188	1.068	0.00667	0.07388	0.05856	0.04386	5.34	0.03677	0.063	0.04214	0.0614
																								1.069	0.02375	0.01357	0.02188	1.069	0.00667	0.07386	0.05926	0.04349	5.345	0.03687	0.06331	0.04245	0.06187
																								1.07	0.02375	0.01358	0.02187	1.07	0.00667	0.07433	0.05941	0.04321	5.35	0.037	0.06269	0.0426	0.06171
																								1.071	0.02376	0.01359	0.02188	1.071	0.00667	0.07422	0.06029	0.04302	5.355	0.03717	0.063	0.04245	0.06155
																								1.072	0.02376	0.0136	0.02189	1.072	0.00667	0.07338	0.05934	0.04291	5.36	0.03737	0.06206	0.04276	0.06171
																								1.073	0.02377	0.0136	0.02188	1.073	0.00667	0.0739	0.05928	0.04286	5.365	0.0375	0.06175	0.04292	0.0614
																								1.074	0.02377	0.0136	0.0219	1.074	0.00667	0.07167	0.05762	0.04283	5.37	0.03748	0.06144	0.04323	0.06155
																								1.075	0.02378	0.01361	0.02192	1.075	0.00667	0.06987	0.05657	0.04278	5.375	0.03737	0.06081	0.04307	0.06155
																								1.076	0.02378	0.01362	0.02192	1.076	0.00667	0.06888	0.05763	0.04272	5.38	0.0373	0.06112	0.0437	0.06155
																								1.077	0.02378	0.01361	0.02192	1.077	0.00667	0.06808	0.05795	0.04265	5.385	0.03741	0.06144	0.04432	0.06155
																								1.078	0.02379	0.01362	0.02192	1.078	0.00667	0.06937	0.05937	0.04254	5.39	0.03775	0.0605	0.04432	0.06155
																								1.079	0.02379	0.01362	0.02192	1.079	0.00667	0.06708	0.0582	0.04235	5.395	0.0382	0.06019	0.04432	0.06171
																								1.08	0.0238	0.01362	0.02192	1.08	0.00667	0.06532	0.05588	0.04206	5.4	0.03855	0.05987	0.04495	0.06155
																								1.081	0.0238	0.01363	0.02192	1.081	0.00667	0.06682	0.05579	0.0417	5.405	0.03861	0.06019	0.04526	0.06171
																								1.082	0.02381	0.01363	0.02193	1.082	0.00667	0.0656	0.05572	0.04127	5.41	0.03826	0.06019	0.04542	0.06265
																								1.083	0.02381	0.01363	0.02194	1.083	0.00667	0.06483	0.05525	0.04076	5.415	0.03762	0.05956	0.04542	0.06171
																								1.084	0.02382	0.01364	0.02194	1.084	0.00667	0.06462	0.05342	0.04025	5.42	0.03696	0.05987	0.04573	0.0614
																								1.085	0.02382	0.01365	0.02195	1.085	0.00667	0.0632	0.05345	0.03976	5.425	0.0366	0.05956	0.04557	0.06202
																								1.086	0.02383	0.01366	0.02195	1.086	0.00667	0.0617	0.05238	0.03928	5.43	0.03669	0.05987	0.04557	0.06155
																								1.087	0.02383	0.01368	0.02195	1.087	0.00667	0.06381	0.05269	0.0388	5.435	0.0371	0.05925	0.04542	0.0614
																								1.088	0.02383	0.01369	0.02194	1.088	0.00667	0.06365	0.05233	0.03835	5.44	0.03754	0.05894	0.0451	0.06155
																								1.089	0.02384	0.0137	0.02194	1.089	0.00667	0.06345	0.05053	0.03795	5.445	0.03777	0.05894	0.0451	0.06155
																								1.09	0.02384	0.01371	0.02196	1.09	0.00667	0.06344	0.05091	0.03762	5.45	0.03771	0.05925	0.04542	0.06155
																								1.091	0.02385	0.01371	0.02196	1.091	0.00667	0.05918	0.04988	0.03736	5.455	0.03744	0.05987	0.04464	0.0614
																								1.092	0.02385	0.01372	0.02194	1.092	0.00667	0.06048	0.0508	0.03715	5.46	0.03713	0.05925	0.04464	0.0614
																								1.093	0.02386	0.01372	0.02194	1.093	0.00667	0.06095	0.05026	0.037	5.465	0.03699	0.05925	0.0451	0.06171
																								1.094	0.02386	0.01373	0.02195	1.094	0.00667	0.06154	0.04968	0.03686	5.47	0.03725	0.05894	0.04448	0.0614
																								1.095	0.02387	0.01373	0.02195	1.095	0.00667	0.06085	0.04846	0.0367	5.475	0.03797	0.05956	0.04464	0.06155
																								1.096	0.02387	0.01374	0.02195	1.096	0.00667	0.06127	0.04742	0.03652	5.48	0.03895	0.05925	0.04464	0.06202
																								1.097	0.02388	0.01375	0.02195	1.097	0.00667	0.0629	0.04899	0.03635	5.485	0.03979	0.05925	0.04495	0.06187
																								1.098	0.02388	0.01374	0.02195	1.098	0.00667	0.0613	0.04872	0.03614	5.49	0.04012	0.05987	0.0451	0.06171
																								1.099	0.02389	0.01374	0.02196	1.099	0.00667	0.06076	0.05005	0.03588	5.495	0.03995	0.05925	0.04495	0.06155
																								1.1	0.02389	0.01375	0.02196	1.1	0.00667	0.05824	0.049	0.03557	5.5	0.03959	0.05894	0.04495	0.06171
																								1.101	0.02389	0.01375	0.02197	1.101	0.00667	0.05903	0.04912	0.03518	5.505	0.03938	0.06144	0.04505	0.06171
																								1.102	0.0239	0.01376	0.02197	1.102	0.00667	0.0595	0.04759	0.03474	5.51	0.0395	0.05956	0.04536	0.06171
																								1.103	0.0239	0.01376	0.02197	1.103	0.00667	0.05749	0.04738	0.03427	5.515	0.03988	0.05956	0.04505	0.0614
																								1.104	0.02391	0.01377	0.02197	1.104	0.00667	0.0572	0.04671	0.03381	5.52	0.04035	0.05956	0.04536	0.06171
																								1.105	0.02391	0.01377	0.02197	1.105	0.00667	0.0555	0.04554	0.03337	5.525	0.04081	0.05956	0.04629	0.06155
																								1.106	0.02392	0.01377	0.02197	1.106	0.00667	0.05614	0.04524	0.03295	5.53	0.04125	0.0605	0.04676	0.06171
																								1.107	0.02392	0.01378	0.02198	1.107	0.00667	0.05742	0.0449	0.03254	5.535	0.04169	0.06019	0.04676	0.06202
																								1.108	0.02393	0.01378	0.02198	1.108	0.00667	0.05347	0.04388	0.03219	5.54	0.04212	0.06019	0.04739	0.06171
																								1.109	0.02393	0.01378	0.02199	1.109	0.00667	0.05316	0.04456	0.03191	5.545	0.04245	0.05987	0.0477	0.06218
																								1.11	0.02394	0.01379	0.02199	1.11	0.00667	0.05383	0.04364	0.03172	5.55	0.0426	0.05987	0.04817	0.06171
																								1.111	0.02394	0.01379	0.02197	1.111	0.00667	0.05399	0.04204	0.03163	5.555	0.04263	0.05987	0.04879	0.06155
																								1.112	0.02394	0.01379	0.02198	1.112	0.00667	0.05315	0.04259	0.03161	5.56	0.04269	0.05987	0.0491	0.06171
																								1.113	0.02395	0.01379	0.02199	1.113	0.00667	0.05266	0.04222	0.03166	5.565	0.04295	0.06112	0.04858	0.06171
																								1.114	0.02395	0.0138	0.022	1.114	0.00667	0.05193	0.04222	0.03173	5.57	0.04334	0.0605	0.04858	0.06155
																								1.115	0.02396	0.0138	0.02201	1.115	0.00667	0.05208	0.04048	0.03179	5.575	0.04361	0.0605	0.04827	0.06187
																								1.116	0.02396	0.0138	0.02201	1.116	0.00667	0.05081	0.04112	0.03182	5.58	0.04354	0.05987	0.04858	0.06155
																								1.117	0.02397	0.01381	0.02202	1.117	0.00667	0.05197	0.03925	0.03183	5.585	0.04315	0.05956	0.04811	0.06187
																								1.118	0.02397	0.01381	0.02203	1.118	0.00667	0.05066	0.04062	0.03178	5.59	0.04274	0.0605	0.04843	0.06171
																								1.119	0.02398	0.01382	0.02203	1.119	0.00667	0.0499	0.04022	0.03165	5.595	0.04263	0.06081	0.04843	0.06171
																								1.12	0.02398	0.01382	0.02203	1.12	0.00667	0.05231	0.03996	0.03143	5.6	0.04299	0.06019	0.04858	0.06171
																								1.121	0.02399	0.01383	0.02205	1.121	0.00667	0.05213	0.04045	0.03112	5.605	0.04368	0.05987	0.04905	0.06187
																								1.122	0.02399	0.01383	0.02206	1.122	0.00667	0.05227	0.03945	0.03074	5.61	0.04435	0.06081	0.04874	0.06124
																								1.123	0.02399	0.01383	0.02207	1.123	0.00667	0.0523	0.03949	0.0303	5.615	0.04468	0.06019	0.0489	0.06155
																								1.124	0.024	0.01384	0.02208	1.124	0.00667	0.05204	0.03873	0.02984	5.62	0.04458	0.05956	0.04905	0.06155
																								1.125	0.024	0.01384	0.02208	1.125	0.00667	0.05086	0.03814	0.0294	5.625	0.04431	0.05987	0.04858	0.06171
																								1.126	0.02401	0.01385	0.02209	1.126	0.00667	0.04903	0.03746	0.02896	5.63	0.04423	0.05987	0.0489	0.06155
																								1.127	0.02401	0.01385	0.02208	1.127	0.00667	0.04942	0.03697	0.02854	5.635	0.04451	0.05956	0.04874	0.06171
																								1.128	0.02402	0.01385	0.02209	1.128	0.00667	0.04881	0.03644	0.02815	5.64	0.04496	0.05956	0.0489	0.0614
																								1.129	0.02402	0.01385	0.02209	1.129	0.00667	0.04699	0.03489	0.02781	5.645	0.04521	0.05987	0.04936	0.06202
																								1.13	0.02403	0.01385	0.02211	1.13	0.00667	0.04878	0.03492	0.02755	5.65	0.04514	0.05956	0.04921	0.06171
																								1.131	0.02403	0.01386	0.0221	1.131	0.00667	0.0473	0.03498	0.02737	5.655	0.04494	0.05894	0.0489	0.06187
																								1.132	0.02404	0.01387	0.02211	1.132	0.00667	0.04666	0.03376	0.02727	5.66	0.04498	0.06019	0.04858	0.06171
																								1.133	0.02404	0.01386	0.02211	1.133	0.00667	0.04686	0.03301	0.02723	5.665	0.04541	0.05956	0.04765	0.06155
																								1.134	0.02404	0.01386	0.02211	1.134	0.00667	0.04614	0.03285	0.02722	5.67	0.04607	0.05956	0.04811	0.06202
																								1.135	0.02405	0.01387	0.02212	1.135	0.00667	0.04635	0.03275	0.02719	5.675	0.04664	0.05956	0.04843	0.05937
																								1.136	0.02405	0.01386	0.02213	1.136	0.00667	0.04387	0.03261	0.02715	5.68	0.04686	0.05925	0.0478	0.06171
																								1.137	0.02406	0.01387	0.02214	1.137	0.00667	0.04676	0.03309	0.02708	5.685	0.04668	0.05956	0.0478	0.0614
																								1.138	0.02406	0.01387	0.02215	1.138	0.00667	0.04524	0.03319	0.02696	5.69	0.04621	0.06019	0.0478	0.06171
																								1.139	0.02407	0.01387	0.02215	1.139	0.00667	0.04726	0.03349	0.02677	5.695	0.04565	0.05987	0.0478	0.06171
																								1.14	0.02407	0.01387	0.02216	1.14	0.00667	0.04525	0.03209	0.02651	5.7	0.04521	0.05925	0.04765	0.06155
																								1.141	0.02408	0.01388	0.02216	1.141	0.00667	0.04518	0.03338	0.02617	5.705	0.04499	0.05956	0.04655	0.06171
																								1.142	0.02408	0.01387	0.02216	1.142	0.00667	0.04425	0.03237	0.02577	5.71	0.04502	0.05862	0.04749	0.06171
																								1.143	0.02409	0.01388	0.02217	1.143	0.00667	0.04387	0.0306	0.02532	5.715	0.04522	0.05925	0.04796	0.06155
																								1.144	0.02409	0.01388	0.02217	1.144	0.00667	0.04299	0.03035	0.02485	5.72	0.04547	0.05769	0.04796	0.06155
																								1.145	0.0241	0.0139	0.02217	1.145	0.00667	0.04134	0.02894	0.02441	5.725	0.04565	0.05925	0.04811	0.06171
																								1.146	0.0241	0.01389	0.02217	1.146	0.00667	0.03952	0.02753	0.02399	5.73	0.04577	0.05925	0.04827	0.06155
																								1.147	0.0241	0.0139	0.02218	1.147	0.00667	0.04077	0.02832	0.02358	5.735	0.04586	0.05894	0.04827	0.06187
																								1.148	0.02411	0.0139	0.02218	1.148	0.00667	0.04015	0.028	0.0232	5.74	0.046	0.05894	0.04843	0.06046
																								1.149	0.02411	0.0139	0.02219	1.149	0.00667	0.04025	0.02718	0.02287	5.745	0.04618	0.05956	0.04858	0.06155
																								1.15	0.02412	0.01392	0.02219	1.15	0.00667	0.03822	0.02626	0.0226	5.75	0.04636	0.05956	0.04858	0.06108
																								1.151	0.02412	0.01392	0.0222	1.151	0.00667	0.03981	0.02682	0.0224	5.755	0.04653	0.05956	0.04843	0.06171
																								1.152	0.02413	0.01392	0.02221	1.152	0.00667	0.03837	0.02653	0.02226	5.76	0.04669	0.05956	0.04843	0.06171
																								1.153	0.02413	0.01392	0.02222	1.153	0.00667	0.03785	0.02628	0.02217	5.765	0.04674	0.05956	0.04811	0.06155
																								1.154	0.02414	0.01391	0.02223	1.154	0.00667	0.0374	0.0279	0.0221	5.77	0.0466	0.05956	0.04796	0.0614
																								1.155	0.02414	0.01392	0.02223	1.155	0.00667	0.03745	0.02576	0.02201	5.775	0.04633	0.05894	0.04796	0.06171
																								1.156	0.02415	0.01393	0.02223	1.156	0.00667	0.03802	0.02467	0.02192	5.78	0.04613	0.05925	0.04733	0.06171
																								1.157	0.02415	0.01393	0.02224	1.157	0.00667	0.03556	0.02507	0.02183	5.785	0.04621	0.05862	0.04733	0.06171
																								1.158	0.02415	0.01394	0.02224	1.158	0.00667	0.03593	0.02534	0.02172	5.79	0.04655	0.05862	0.04671	0.06187
																								1.159	0.02416	0.01394	0.02225	1.159	0.00667	0.03616	0.02522	0.02156	5.795	0.04705	0.05894	0.04686	0.06171
																								1.16	0.02416	0.01394	0.02226	1.16	0.00667	0.03583	0.02456	0.02133	5.8	0.04773	0.05862	0.04671	0.06171
																								1.161	0.02417	0.01394	0.02227	1.161	0.00667	0.03692	0.02554	0.02105	5.805	0.04867	0.05831	0.04655	0.06171
																								1.162	0.02417	0.01394	0.02229	1.162	0.00667	0.03446	0.02602	0.02072	5.81	0.04972	0.058	0.04624	0.06187
																								1.163	0.02418	0.01396	0.02229	1.163	0.00667	0.03336	0.02575	0.02035	5.815	0.05037	0.05644	0.04593	0.06124
																								1.164	0.02418	0.01396	0.02229	1.164	0.00667	0.03136	0.02414	0.01998	5.82	0.05024	0.05737	0.04624	0.06171
																								1.165	0.02419	0.01397	0.0223	1.165	0.00667	0.02946	0.02401	0.01964	5.825	0.04948	0.05831	0.0464	0.0614
																								1.166	0.02419	0.01398	0.02229	1.166	0.00667	0.03096	0.02379	0.01933	5.83	0.0487	0.05737	0.04671	0.06171
																								1.167	0.0242	0.01397	0.0223	1.167	0.00667	0.02954	0.02281	0.01902	5.835	0.04838	0.05737	0.04702	0.06171
																								1.168	0.0242	0.01398	0.02233	1.168	0.00667	0.02864	0.02329	0.01877	5.84	0.04851	0.05737	0.04702	0.06187
																								1.169	0.0242	0.01399	0.02233	1.169	0.00667	0.02811	0.02299	0.01858	5.845	0.04876	0.05644	0.04749	0.06155
																								1.17	0.02421	0.01399	0.02233	1.17	0.00667	0.02865	0.02294	0.01846	5.85	0.0489	0.05675	0.04718	0.06171
																								1.171	0.02421	0.014	0.02233	1.171	0.00667	0.02831	0.02174	0.01843	5.855	0.04893	0.05675	0.04765	0.06202
																								1.172	0.02422	0.014	0.02232	1.172	0.00667	0.02961	0.0205	0.01846	5.86	0.04893	0.05675	0.04827	0.06171
																								1.173	0.02422	0.01401	0.02231	1.173	0.00667	0.02811	0.02172	0.01854	5.865	0.04889	0.05706	0.04827	0.06171
																								1.174	0.02423	0.01401	0.02231	1.174	0.00667	0.02757	0.02288	0.01863	5.87	0.0488	0.05675	0.04858	0.06171
																								1.175	0.02423	0.01401	0.02232	1.175	0.00667	0.02723	0.02148	0.01868	5.875	0.04874	0.05675	0.0489	0.06171
																								1.176	0.02424	0.01402	0.02232	1.176	0.00667	0.02805	0.02133	0.0187	5.88	0.04891	0.05612	0.0489	0.06171
																								1.177	0.02424	0.01402	0.02233	1.177	0.00667	0.02841	0.02003	0.0187	5.885	0.04943	0.05581	0.04921	0.06187
																								1.178	0.02425	0.01403	0.02232	1.178	0.00667	0.02796	0.02129	0.01864	5.89	0.05025	0.05612	0.04936	0.0614
																								1.179	0.02425	0.01403	0.02232	1.179	0.00667	0.02684	0.02002	0.0185	5.895	0.05119	0.05612	0.04968	0.06171
																								1.18	0.02426	0.01403	0.02233	1.18	0.00667	0.0247	0.01757	0.01828	5.9	0.05204	0.05612	0.04999	0.06155
																								1.181	0.02426	0.01403	0.02233	1.181	0.00667	0.02599	0.01843	0.01797	5.905	0.05264	0.05581	0.04983	0.06171
																								1.182	0.02426	0.01403	0.02234	1.182	0.00667	0.02645	0.0179	0.01758	5.91	0.05293	0.05612	0.04983	0.06155
																								1.183	0.02427	0.01403	0.02234	1.183	0.00667	0.02664	0.01815	0.01712	5.915	0.05295	0.05612	0.04983	0.06187
																								1.184	0.02427	0.01404	0.02235	1.184	0.00667	0.02677	0.01648	0.01663	5.92	0.05276	0.05706	0.04905	0.06155
																								1.185	0.02428	0.01404	0.02237	1.185	0.00667	0.02543	0.01658	0.01615	5.925	0.0525	0.05581	0.04968	0.06202
																								1.186	0.02428	0.01405	0.02235	1.186	0.00667	0.02534	0.01575	0.0157	5.93	0.05233	0.05456	0.05015	0.06171
																								1.187	0.02429	0.01405	0.02235	1.187	0.00667	0.02414	0.01707	0.01528	5.935	0.05241	0.05519	0.04952	0.06187
																								1.188	0.02429	0.01406	0.02235	1.188	0.00667	0.02258	0.0162	0.01488	5.94	0.05284	0.05612	0.04983	0.06187
																								1.189	0.0243	0.01407	0.02236	1.189	0.00667	0.02423	0.01633	0.01453	5.945	0.05362	0.0555	0.04936	0.06249
																								1.19	0.0243	0.01407	0.02235	1.19	0.00667	0.02641	0.01775	0.01427	5.95	0.05462	0.05612	0.04952	0.06187
																								1.191	0.02431	0.01407	0.02236	1.191	0.00667	0.02439	0.01573	0.01407	5.955	0.05551	0.05612	0.04843	0.06187
																								1.192	0.02431	0.01407	0.02235	1.192	0.00667	0.02272	0.01531	0.01393	5.96	0.05595	0.05644	0.0489	0.06187
																								1.193	0.02431	0.01407	0.02236	1.193	0.00667	0.02375	0.01368	0.01385	5.965	0.05575	0.05612	0.04858	0.06187
																								1.194	0.02432	0.01407	0.02236	1.194	0.00667	0.02262	0.01441	0.0138	5.97	0.05501	0.05644	0.04874	0.06187
																								1.195	0.02432	0.01408	0.02236	1.195	0.00667	0.02208	0.01499	0.01373	5.975	0.05397	0.05612	0.04874	0.06171
																								1.196	0.02433	0.01409	0.02236	1.196	0.00667	0.02343	0.01484	0.01364	5.98	0.05281	0.05612	0.0489	0.06171
																								1.197	0.02433	0.0141	0.02236	1.197	0.00667	0.02248	0.01369	0.01354	5.985	0.05161	0.05612	0.04905	0.06171
																								1.198	0.02434	0.01411	0.02236	1.198	0.00667	0.02212	0.01364	0.0134	5.99	0.05042	0.05644	0.04936	0.06187
																								1.199	0.02434	0.01411	0.02237	1.199	0.00667	0.02241	0.01321	0.01321	5.995	0.04936	0.05675	0.04952	0.06187
																								1.2	0.02435	0.01412	0.02238	1.2	0.00667	0.02197	0.01325	0.01296	6	0.04856	0.05644	0.05015	0.06249
																								1.201	0.02435	0.01413	0.02238	1.201	0.00667	0.01862	0.01393	0.01267	6.005	0.04808	0.05706	0.05077	0.06187
																								1.202	0.02436	0.01413	0.02237	1.202	0.00667	0.01718	0.01266	0.01233	6.01	0.04791	0.05675	0.05077	0.06233
																								1.203	0.02436	0.01414	0.02238	1.203	0.00667	0.01798	0.01222	0.01196	6.015	0.04797	0.05612	0.0514	0.06171
																								1.204	0.02437	0.01414	0.02238	1.204	0.00667	0.01888	0.01029	0.01158	6.02	0.04816	0.05644	0.0514	0.06171
																								1.205	0.02437	0.01414	0.02238	1.205	0.00667	0.01799	0.01147	0.01121	6.025	0.04836	0.05769	0.05124	0.06187
																								1.206	0.02437	0.01414	0.02238	1.206	0.00667	0.0172	0.01099	0.01086	6.03	0.04851	0.05644	0.05155	0.06171
																								1.207	0.02438	0.01415	0.02238	1.207	0.00667	0.01691	0.01042	0.01051	6.035	0.04858	0.0555	0.0514	0.06187
																								1.208	0.02438	0.01414	0.02238	1.208	0.00667	0.01609	0.00962	0.01021	6.04	0.04861	0.05831	0.05108	0.06171
																								1.209	0.02439	0.01414	0.02239	1.209	0.00667	0.01394	0.00889	0.00997	6.045	0.04862	0.05706	0.05108	0.06187
																								1.21	0.02439	0.01415	0.02238	1.21	0.00667	0.01272	0.0094	0.0098	6.05	0.04865	0.05675	0.05093	0.06171
																								1.211	0.0244	0.01415	0.02238	1.211	0.00667	0.01265	0.0082	0.00971	6.055	0.04877	0.05737	0.05046	0.06202
																								1.212	0.0244	0.01416	0.02238	1.212	0.00667	0.01481	0.00722	0.00969	6.06	0.04897	0.05675	0.0503	0.06155
																								1.213	0.02441	0.01416	0.02238	1.213	0.00667	0.01412	0.00735	0.00973	6.065	0.0492	0.05644	0.05015	0.06171
																								1.214	0.02441	0.01416	0.02238	1.214	0.00667	0.01401	0.00885	0.00976	6.07	0.04938	0.05737	0.04968	0.06202
																								1.215	0.02442	0.01416	0.0224	1.215	0.00667	0.01682	0.00967	0.00976	6.075	0.04955	0.05706	0.05015	0.06218
																								1.216	0.02442	0.01416	0.0224	1.216	0.00667	0.01681	0.00867	0.00974	6.08	0.04987	0.05675	0.04952	0.06187
																								1.217	0.02443	0.01416	0.0224	1.217	0.00667	0.01295	0.00794	0.00971	6.085	0.05046	0.05675	0.04921	0.06171
																								1.218	0.02443	0.01417	0.0224	1.218	0.00667	0.01281	0.00772	0.00964	6.09	0.0513	0.05612	0.04952	0.06155
																								1.219	0.02443	0.01416	0.02239	1.219	0.00667	0.01562	0.00864	0.00954	6.095	0.0522	0.05675	0.04921	0.06187
																								1.22	0.02444	0.01416	0.02239	1.22	0.00667	0.01357	0.00913	0.00934	6.1	0.05289	0.05706	0.04921	0.06187
																								1.221	0.02444	0.01417	0.02239	1.221	0.00667	0.0136	0.00868	0.00907	6.105	0.05318	0.05706	0.04983	0.06187
																								1.222	0.02445	0.01417	0.02239	1.222	0.00667	0.01276	0.00754	0.00872	6.11	0.05305	0.05706	0.04968	0.06171
																								1.223	0.02445	0.01417	0.02237	1.223	0.00667	0.01122	0.00805	0.00831	6.115	0.05264	0.05644	0.04952	0.06187
																								1.224	0.02446	0.01417	0.02237	1.224	0.00667	0.01071	0.0076	0.00785	6.12	0.05221	0.05675	0.04983	0.06187
																								1.225	0.02446	0.01418	0.02239	1.225	0.00667	0.0082	0.00665	0.00739	6.125	0.05205	0.05644	0.04968	0.06187
																								1.226	0.02447	0.01418	0.02239	1.226	0.00667	0.00725	0.00554	0.00693	6.13	0.05233	0.05737	0.04999	0.06187
																								1.227	0.02447	0.01419	0.02238	1.227	0.00667	0.00951	0.00614	0.00646	6.135	0.05307	0.05612	0.05061	0.06155
																								1.228	0.02448	0.01419	0.02239	1.228	0.00667	0.00834	0.00415	0.00602	6.14	0.0541	0.05612	0.05015	0.06218
																								1.229	0.02448	0.01419	0.02238	1.229	0.00667	0.0078	0.00505	0.00563	6.145	0.0552	0.05706	0.04999	0.06155
																								1.23	0.02449	0.0142	0.02238	1.23	0.00667	0.00622	0.00415	0.00532	6.15	0.05617	0.05644	0.04999	0.06187
																								1.231	0.02449	0.0142	0.02238	1.231	0.00667	0.00682	0.00478	0.00508	6.155	0.05694	0.05644	0.04952	0.06171
																								1.232	0.0245	0.0142	0.02238	1.232	0.00667	0.00589	0.0045	0.00492	6.16	0.0575	0.05612	0.04952	0.06171
																								1.233	0.0245	0.0142	0.02239	1.233	0.00667	0.00767	0.00408	0.00485	6.165	0.05787	0.05612	0.04983	0.06187
																								1.234	0.0245	0.01421	0.0224	1.234	0.00667	0.00782	0.00452	0.00482	6.17	0.05809	0.05612	0.04968	0.06171
																								1.235	0.02451	0.01421	0.0224	1.235	0.00667	0.00625	0.00541	0.00479	6.175	0.05826	0.05644	0.04952	0.06171
																								1.236	0.02451	0.01421	0.02241	1.236	0.00667	0.00598	0.00513	0.00475	6.18	0.05853	0.05581	0.04952	0.06187
																								1.237	0.02452	0.01422	0.02242						6.185	0.05899	0.05581	0.04983	0.06187
																								1.238	0.02452	0.01423	0.02242						6.19	0.05957	0.05612	0.04968	0.06171
																								1.239	0.02453	0.01423	0.02241						6.195	0.05998	0.05612	0.04936	0.06187
																								1.24	0.02453	0.01424	0.02241						6.2	0.05988	0.05612	0.04968	0.0628
																								1.241	0.02454	0.01424	0.02241						6.205	0.0591	0.05612	0.04999	0.06187
																								1.242	0.02454	0.01424	0.02239						6.21	0.05776	0.05612	0.04999	0.06171
																								1.243	0.02455	0.01427	0.02241						6.215	0.05624	0.05581	0.04983	0.06218
																								1.244	0.02455	0.01426	0.02242						6.22	0.05497	0.05612	0.04999	0.06187
																								1.245	0.02456	0.01426	0.02242						6.225	0.05418	0.05612	0.05015	0.06202
																								1.246	0.02456	0.01426	0.02242						6.23	0.05383	0.05612	0.0503	0.06171
																								1.247	0.02457	0.01426	0.02242						6.235	0.05368	0.05612	0.0503	0.06202
																								1.248	0.02457	0.01426	0.02242						6.24	0.05345	0.05581	0.0503	0.06171
																								1.249	0.02457	0.01427	0.02242						6.245	0.05301	0.0555	0.05061	0.06187
																								1.25	0.02458	0.01428	0.02242						6.25	0.05244	0.05519	0.05046	0.06187
																								1.251	0.02458	0.01428	0.02242						6.255	0.05202	0.05612	0.0503	0.06171
																								1.252	0.02459	0.01428	0.02242						6.26	0.05192	0.05644	0.0503	0.06187
																								1.253	0.02459	0.01429	0.02242						6.265	0.05207	0.05612	0.05046	0.06218
																								1.254	0.0246	0.01428	0.02242						6.27	0.0521	0.05612	0.05015	0.06202
																								1.255	0.0246	0.01429	0.02242						6.275	0.05168	0.05612	0.04999	0.06171
																								1.256	0.02461	0.0143	0.02243						6.28	0.05079	0.05644	0.04999	0.06202
																								1.257	0.02461	0.0143	0.02243						6.285	0.04975	0.05519	0.04983	0.06124
																								1.258	0.02462	0.0143	0.02244						6.29	0.04895	0.05644	0.04968	0.06187
																								1.259	0.02462	0.01429	0.02244						6.295	0.04856	0.05612	0.04952	0.06171
																								1.26	0.02463	0.0143	0.02245						6.3	0.04852	0.05644	0.04936	0.06187
																								1.261	0.02463	0.0143	0.02247						6.305	0.04861	0.05644	0.04968	0.06187
																								1.262	0.02464	0.01431	0.02247						6.31	0.04869	0.05644	0.04983	0.06171
																								1.263	0.02464	0.01431	0.02248						6.315	0.04871	0.05612	0.04983	0.06171
																								1.264	0.02465	0.01432	0.02248						6.32	0.04873	0.05644	0.04952	0.06187
																								1.265	0.02465	0.01432	0.02248						6.325	0.04884	0.05644	0.04999	0.06171
																								1.266	0.02465	0.01432	0.02248						6.33	0.04903	0.05706	0.04999	0.06202
																								1.267	0.02466	0.01433	0.02248						6.335	0.04927	0.05737	0.05046	0.06218
																								1.268	0.02466	0.01434	0.02248						6.34	0.04949	0.05675	0.05046	0.06202
																								1.269	0.02467	0.01434	0.02248						6.345	0.04973	0.05737	0.05077	0.06187
																								1.27	0.02467	0.01434	0.02248						6.35	0.05014	0.05644	0.0514	0.06202
																								1.271	0.02468	0.01435	0.02248						6.355	0.05082	0.05706	0.0514	0.06202
																								1.272	0.02468	0.01435	0.02248						6.36	0.05173	0.05831	0.05171	0.06187
																								1.273	0.02469	0.01435	0.02249						6.365	0.05269	0.05706	0.05186	0.06218
																								1.274	0.02469	0.01435	0.02249						6.37	0.05349	0.058	0.05171	0.06202
																								1.275	0.0247	0.01436	0.02249						6.375	0.054	0.05769	0.05218	0.06187
																								1.276	0.0247	0.01438	0.02249						6.38	0.0542	0.05769	0.05249	0.06187
																								1.277	0.02471	0.01438	0.02249						6.385	0.05413	0.05769	0.05186	0.06218
																								1.278	0.02471	0.01438	0.0225						6.39	0.05386	0.058	0.05155	0.06187
																								1.279	0.02472	0.01438	0.02252						6.395	0.0535	0.058	0.05124	0.06202
																								1.28	0.02472	0.01438	0.02252						6.4	0.05318	0.05612	0.05061	0.06202
																								1.281	0.02473	0.01438	0.02253						6.405	0.05299	0.05831	0.05061	0.06171
																								1.282	0.02473	0.01439	0.02254						6.41	0.05294	0.05831	0.05093	0.06171
																								1.283	0.02474	0.0144	0.02254						6.415	0.05302	0.058	0.04983	0.06171
																								1.284	0.02474	0.0144	0.02253						6.42	0.05321	0.05831	0.0503	0.06187
																								1.285	0.02474	0.0144	0.02253						6.425	0.05337	0.05862	0.04983	0.06187
																								1.286	0.02475	0.0144	0.02254						6.43	0.05337	0.05862	0.04936	0.06187
																								1.287	0.02475	0.0144	0.02254						6.435	0.05318	0.05862	0.05015	0.06187
																								1.288	0.02476	0.0144	0.02254						6.44	0.05292	0.05862	0.04874	0.06187
																								1.289	0.02476	0.01441	0.02254						6.445	0.05271	0.05831	0.04827	0.06187
																								1.29	0.02477	0.01442	0.02254						6.45	0.0525	0.05862	0.04811	0.06218
																								1.291	0.02477	0.01442	0.02254						6.455	0.05205	0.05925	0.04667	0.06187
																								1.292	0.02478	0.01444	0.02253						6.46	0.05121	0.05894	0.04698	0.06187
																								1.293	0.02478	0.01444	0.02254						6.465	0.05016	0.05862	0.04745	0.06187
																								1.294	0.02479	0.01445	0.02254						6.47	0.04924	0.05894	0.04745	0.06202
																								1.295	0.02479	0.01446	0.02255						6.475	0.0487	0.05956	0.04776	0.06155
																								1.296	0.0248	0.01448	0.02257						6.48	0.04851	0.05925	0.04792	0.06187
																								1.297	0.0248	0.01449	0.02257						6.485	0.04849	0.05956	0.0476	0.06202
																								1.298	0.02481	0.01448	0.02258						6.49	0.04847	0.05925	0.04776	0.06187
																								1.299	0.02481	0.0145	0.0226						6.495	0.0485	0.05925	0.0476	0.06202
																								1.3	0.02482	0.0145	0.02259						6.5	0.04871	0.05925	0.0476	0.06171
																								1.301	0.02482	0.0145	0.02259						6.505	0.04912	0.05987	0.04776	0.06171
																								1.302	0.02483	0.0145	0.02259						6.51	0.04946	0.05925	0.04745	0.06171
																								1.303	0.02483	0.01451	0.02259						6.515	0.04948	0.06019	0.0476	0.06202
																								1.304	0.02484	0.01452	0.0226						6.52	0.04944	0.05987	0.04807	0.06187
																								1.305	0.02484	0.01453	0.02261						6.525	0.04997	0.05987	0.04792	0.06187
																								1.306	0.02485	0.01454	0.02262						6.53	0.05126	0.0605	0.04885	0.05999
																								1.307	0.02485	0.01454	0.02262						6.535	0.05243	0.06019	0.04901	0.06202
																								1.308	0.02485	0.01455	0.02263						6.54	0.05227	0.06019	0.04932	0.0614
																								1.309	0.02486	0.01455	0.02263						6.545	0.0505	0.06081	0.04979	0.06202
																								1.31	0.02486	0.01455	0.02263						6.55	0.04823	0.06019	0.04979	0.06187
																								1.311	0.02487	0.01456	0.02264						6.555	0.04685	0.05987	0.04995	0.06202
																								1.312	0.02487	0.01455	0.02265						6.56	0.04675	0.06081	0.04995	0.06202
																								1.313	0.02488	0.01456	0.02266						6.565	0.04724	0.0605	0.04979	0.06187
																								1.314	0.02488	0.01457	0.02267						6.57	0.04761	0.06019	0.05026	0.06171
																								1.315	0.02489	0.01457	0.02268						6.575	0.04783	0.06081	0.04995	0.06187
																								1.316	0.02489	0.01459	0.02267						6.58	0.04827	0.0605	0.04979	0.06187
																								1.317	0.0249	0.01458	0.02268						6.585	0.04901	0.06019	0.04979	0.06171
																								1.318	0.0249	0.01459	0.02268						6.59	0.04978	0.0605	0.04948	0.06187
																								1.319	0.02491	0.01459	0.02268						6.595	0.05035	0.0605	0.04917	0.06171
																								1.32	0.02491	0.0146	0.02268						6.6	0.05078	0.06081	0.04932	0.06218
																								1.321	0.02492	0.01461	0.02268						6.605	0.05126	0.06081	0.04932	0.06171
																								1.322	0.02492	0.01461	0.02268						6.61	0.05187	0.0605	0.04885	0.06187
																								1.323	0.02493	0.01462	0.02268						6.615	0.0525	0.0605	0.04917	0.06155
																								1.324	0.02493	0.01461	0.02269						6.62	0.05284	0.0605	0.04838	0.06202
																								1.325	0.02494	0.01462	0.02269						6.625	0.05269	0.06112	0.04745	0.06171
																								1.326	0.02494	0.01462	0.02269						6.63	0.05207	0.06112	0.04807	0.06187
																								1.327	0.02495	0.01462	0.0227						6.635	0.05128	0.06144	0.04807	0.06155
																								1.328	0.02495	0.01461	0.02271						6.64	0.05069	0.06112	0.04776	0.06218
																								1.329	0.02496	0.01461	0.02272						6.645	0.05045	0.06081	0.04838	0.06187
																								1.33	0.02496	0.01461	0.02272						6.65	0.05044	0.06112	0.04807	0.06171
																								1.331	0.02497	0.01461	0.02273						6.655	0.05038	0.06206	0.04776	0.06202
																								1.332	0.02497	0.0146	0.02274						6.66	0.0501	0.06112	0.04823	0.06202
																								1.333	0.02498	0.0146	0.02275						6.665	0.04953	0.06112	0.04823	0.06187
																								1.334	0.02498	0.0146	0.02276						6.67	0.04875	0.06175	0.04854	0.06233
																								1.335	0.02499	0.01461	0.02275						6.675	0.04795	0.06112	0.04838	0.06171
																								1.336	0.02499	0.01462	0.02274						6.68	0.04732	0.06175	0.0487	0.06171
																								1.337	0.025	0.01462	0.02274						6.685	0.04695	0.06269	0.04854	0.06202
																								1.338	0.025	0.01463	0.02276						6.69	0.04677	0.06144	0.04885	0.06187
																								1.339	0.02501	0.01464	0.02276						6.695	0.04655	0.06206	0.04854	0.06202
																								1.34	0.02501	0.01464	0.02277						6.7	0.04607	0.06175	0.04838	0.06171
																								1.341	0.02502	0.01464	0.02278						6.705	0.04524	0.06175	0.04838	0.06187
																								1.342	0.02502	0.01464	0.02278						6.71	0.04418	0.06206	0.04823	0.06187
																								1.343	0.02502	0.01465	0.02279						6.715	0.04317	0.06206	0.04807	0.06202
																								1.344	0.02503	0.01465	0.02279						6.72	0.04244	0.06175	0.04807	0.06171
																								1.345	0.02503	0.01465	0.02279						6.725	0.04203	0.06206	0.04776	0.06187
																								1.346	0.02504	0.01466	0.0228						6.73	0.0418	0.06237	0.04745	0.06187
																								1.347	0.02504	0.01466	0.0228						6.735	0.04159	0.06237	0.04682	0.06218
																								1.348	0.02505	0.01467	0.0228						6.74	0.0413	0.06237	0.04667	0.06171
																								1.349	0.02505	0.01467	0.0228						6.745	0.0409	0.06269	0.04604	0.06202
																								1.35	0.02506	0.01466	0.0228						6.75	0.04037	0.06175	0.04557	0.06187
																								1.351	0.02506	0.01468	0.0228						6.755	0.03967	0.06237	0.04464	0.06218
																								1.352	0.02507	0.01469	0.02281						6.76	0.03888	0.063	0.04401	0.06187
																								1.353	0.02507	0.0147	0.02282						6.765	0.03823	0.06269	0.04339	0.06187
																								1.354	0.02508	0.0147	0.02282						6.77	0.03793	0.063	0.04276	0.06187
																								1.355	0.02508	0.01472	0.02284						6.775	0.03798	0.06269	0.04276	0.06187
																								1.356	0.02509	0.01473	0.02284						6.78	0.03811	0.06144	0.04198	0.06187
																								1.357	0.02509	0.01473	0.02284						6.785	0.03801	0.06206	0.04167	0.06202
																								1.358	0.0251	0.01474	0.02284						6.79	0.03766	0.06456	0.04198	0.06171
																								1.359	0.0251	0.01474	0.02285						6.795	0.03727	0.063	0.04151	0.06124
																								1.36	0.02511	0.01475	0.02285						6.8	0.03703	0.063	0.04167	0.06187
																								1.361	0.02511	0.01476	0.02286						6.805	0.03684	0.063	0.04167	0.06155
																								1.362	0.02512	0.01475	0.02286						6.81	0.03646	0.063	0.04151	0.06218
																								1.363	0.02512	0.01476	0.02286						6.815	0.03586	0.06362	0.04182	0.06202
																								1.364	0.02513	0.01477	0.02287						6.82	0.03524	0.06331	0.04214	0.06249
																								1.365	0.02513	0.01477	0.02287						6.825	0.03488	0.06269	0.04167	0.06171
																								1.366	0.02514	0.01477	0.02288						6.83	0.03487	0.063	0.04214	0.06218
																								1.367	0.02514	0.01478	0.02288						6.835	0.03508	0.06362	0.04198	0.06202
																								1.368	0.02515	0.01478	0.02289						6.84	0.03532	0.06331	0.04182	0.06171
																								1.369	0.02515	0.01479	0.0229						6.845	0.03543	0.06394	0.04229	0.06187
																								1.37	0.02516	0.01479	0.0229						6.85	0.03531	0.06362	0.0426	0.06187
																								1.371	0.02516	0.01479	0.0229						6.855	0.03499	0.06331	0.0426	0.06187
																								1.372	0.02517	0.01479	0.02291						6.86	0.03462	0.06362	0.04323	0.06187
																								1.373	0.02517	0.0148	0.02291						6.865	0.03439	0.06456	0.04339	0.06233
																								1.374	0.02518	0.0148	0.02294						6.87	0.0344	0.06394	0.04323	0.06187
																								1.375	0.02518	0.0148	0.02294						6.875	0.03459	0.06394	0.04432	0.06218
																								1.376	0.02519	0.0148	0.02294						6.88	0.03479	0.06362	0.04464	0.06187
																								1.377	0.02519	0.0148	0.02294						6.885	0.03492	0.063	0.0451	0.06249
																								1.378	0.0252	0.0148	0.02294						6.89	0.03505	0.06425	0.04589	0.06171
																								1.379	0.0252	0.01481	0.02295						6.895	0.03529	0.06706	0.04651	0.06171
																								1.38	0.02521	0.01482	0.02295						6.9	0.03563	0.06425	0.04714	0.06202
																								1.381	0.02521	0.01482	0.02295						6.905	0.03588	0.06394	0.04682	0.06187
																								1.382	0.02522	0.01482	0.02295						6.91	0.03594	0.06425	0.04682	0.06171
																								1.383	0.02522	0.01482	0.02295						6.915	0.03586	0.06394	0.04714	0.06218
																								1.384	0.02523	0.01481	0.02296						6.92	0.03581	0.06394	0.04651	0.06187
																								1.385	0.02523	0.01481	0.02295						6.925	0.03583	0.06394	0.04635	0.06171
																								1.386	0.02524	0.0148	0.02295						6.93	0.03582	0.06425	0.04651	0.06202
																								1.387	0.02524	0.01481	0.02296						6.935	0.03567	0.06362	0.04589	0.06171
																								1.388	0.02525	0.01481	0.02296						6.94	0.03548	0.06394	0.04526	0.06202
																								1.389	0.02525	0.01482	0.02297						6.945	0.03544	0.06425	0.04432	0.06155
																								1.39	0.02526	0.01482	0.02297						6.95	0.03559	0.06425	0.0437	0.06202
																								1.391	0.02526	0.01481	0.02298						6.955	0.03577	0.06425	0.0426	0.06187
																								1.392	0.02527	0.01481	0.02299						6.96	0.03574	0.06394	0.04167	0.06218
																								1.393	0.02527	0.01481	0.023						6.965	0.03548	0.06425	0.0412	0.06218
																								1.394	0.02528	0.0148	0.02301						6.97	0.0352	0.06519	0.04042	0.06202
																								1.395	0.02528	0.0148	0.02301						6.975	0.03516	0.06425	0.03964	0.06202
																								1.396	0.02529	0.0148	0.02301						6.98	0.03553	0.06425	0.03917	0.06202
																								1.397	0.02529	0.0148	0.02301						6.985	0.0363	0.06425	0.0387	0.06202
																								1.398	0.0253	0.0148	0.02302						6.99	0.03721	0.06331	0.03854	0.06187
																								1.399	0.0253	0.0148	0.02302						6.995	0.03792	0.06425	0.03854	0.06171
																								1.4	0.02531	0.0148	0.02302						7	0.03811	0.06425	0.03839	0.06202
																								1.401	0.02531	0.0148	0.02302						7.005	0.03777	0.06456	0.0387	0.06202
																								1.402	0.02532	0.0148	0.02302						7.01	0.03712	0.06456	0.03886	0.06171
																								1.403	0.02532	0.0148	0.02302						7.015	0.0365	0.06456	0.03901	0.06155
																								1.404	0.02533	0.01479	0.02302						7.02	0.03616	0.06456	0.03964	0.06187
																								1.405	0.02533	0.0148	0.02302						7.025	0.03611	0.06425	0.03995	0.06218
																								1.406	0.02534	0.01481	0.02302						7.03	0.0362	0.06425	0.04042	0.06187
																								1.407	0.02534	0.01481	0.02303						7.035	0.03626	0.06456	0.04057	0.06218
																								1.408	0.02535	0.01482	0.02304						7.04	0.0362	0.06456	0.04104	0.06202
																								1.409	0.02535	0.01483	0.02303						7.045	0.03609	0.06487	0.0412	0.06202
																								1.41	0.02536	0.01483	0.02304						7.05	0.03607	0.06487	0.04135	0.06249
																								1.411	0.02536	0.01483	0.02304						7.055	0.03619	0.06456	0.0412	0.06187
																								1.412	0.02537	0.01483	0.02305						7.06	0.03638	0.06425	0.04089	0.06187
																								1.413	0.02537	0.01484	0.02305						7.065	0.0365	0.06456	0.04104	0.06202
																								1.414	0.02538	0.01484	0.02306						7.07	0.03654	0.06519	0.04057	0.0614
																								1.415	0.02538	0.01484	0.02307						7.075	0.03664	0.06487	0.04042	0.06187
																								1.416	0.02539	0.01484	0.02308						7.08	0.03685	0.06519	0.0401	0.06187
																								1.417	0.02539	0.01485	0.02308						7.085	0.03704	0.06456	0.03932	0.06171
																								1.418	0.0254	0.01485	0.02309						7.09	0.03697	0.0655	0.03886	0.06171
																								1.419	0.0254	0.01486	0.02308						7.095	0.03659	0.06456	0.03839	0.06202
																								1.42	0.02541	0.01486	0.02309						7.1	0.0362	0.06519	0.03792	0.06171
																								1.421	0.02541	0.01486	0.02308						7.105	0.0362	0.06581	0.03776	0.06202
																								1.422	0.02542	0.01486	0.02307						7.11	0.03676	0.06456	0.03729	0.06187
																								1.423	0.02543	0.01486	0.02307						7.115	0.03768	0.06519	0.03682	0.06171
																								1.424	0.02543	0.01487	0.02307						7.12	0.03857	0.0655	0.03698	0.06218
																								1.425	0.02544	0.01487	0.02307						7.125	0.03923	0.06487	0.03682	0.06093
																								1.426	0.02544	0.01488	0.02307						7.13	0.03958	0.06519	0.03714	0.06202
																								1.427	0.02545	0.01488	0.02308						7.135	0.03959	0.0655	0.03745	0.0614
																								1.428	0.02545	0.01488	0.02308						7.14	0.03926	0.06612	0.03761	0.06187
																								1.429	0.02546	0.01488	0.02308						7.145	0.03867	0.06581	0.03776	0.06171
																								1.43	0.02546	0.01488	0.02309						7.15	0.03812	0.06612	0.03807	0.06171
																								1.431	0.02547	0.01489	0.02309						7.155	0.0379	0.06612	0.03839	0.06187
																								1.432	0.02547	0.01489	0.02309						7.16	0.03805	0.06581	0.03886	0.06202
																								1.433	0.02548	0.01489	0.0231						7.165	0.03838	0.06581	0.03854	0.06171
																								1.434	0.02548	0.01489	0.0231						7.17	0.03861	0.0655	0.03932	0.06202
																								1.435	0.02549	0.0149	0.0231						7.175	0.03862	0.0655	0.03979	0.06187
																								1.436	0.02549	0.0149	0.02309						7.18	0.03846	0.06581	0.0401	0.06171
																								1.437	0.0255	0.0149	0.02309						7.185	0.03817	0.06612	0.04042	0.06187
																								1.438	0.0255	0.0149	0.02308						7.19	0.03778	0.06612	0.04057	0.06202
																								1.439	0.02551	0.01489	0.02308						7.195	0.03732	0.0655	0.04057	0.06187
																								1.44	0.02551	0.01488	0.02308						7.2	0.03687	0.06456	0.04073	0.06187
																								1.441	0.02552	0.01489	0.02308						7.205	0.03654	0.06581	0.04104	0.06187
																								1.442	0.02552	0.01489	0.02308						7.21	0.03642	0.06581	0.04073	0.06171
																								1.443	0.02553	0.01489	0.02307						7.215	0.0365	0.06581	0.04089	0.06202
																								1.444	0.02553	0.0149	0.02308						7.22	0.03667	0.06612	0.04151	0.06171
																								1.445	0.02554	0.01491	0.02307						7.225	0.03676	0.06612	0.04167	0.06187
																								1.446	0.02554	0.01491	0.02307						7.23	0.03665	0.06581	0.0412	0.06171
																								1.447	0.02555	0.0149	0.02309						7.235	0.0363	0.06581	0.04151	0.06187
																								1.448	0.02555	0.0149	0.02309						7.24	0.03583	0.06612	0.04151	0.06187
																								1.449	0.02556	0.01491	0.02309						7.245	0.03542	0.06644	0.04151	0.06187
																								1.45	0.02556	0.0149	0.02309						7.25	0.03521	0.06581	0.04167	0.06171
																								1.451	0.02557	0.0149	0.0231						7.255	0.03516	0.06644	0.04167	0.06202
																								1.452	0.02557	0.0149	0.02309						7.26	0.03516	0.06581	0.04182	0.06218
																								1.453	0.02558	0.0149	0.02309						7.265	0.03513	0.0655	0.04167	0.06233
																								1.454	0.02558	0.0149	0.02308						7.27	0.03509	0.06612	0.04182	0.06218
																								1.455	0.02559	0.0149	0.02309						7.275	0.03515	0.06757	0.04182	0.06233
																								1.456	0.02559	0.0149	0.02308						7.28	0.03528	0.06757	0.04167	0.06187
																								1.457	0.0256	0.0149	0.02309						7.285	0.03536	0.06787	0.04135	0.06218
																								1.458	0.0256	0.0149	0.02308						7.29	0.03528	0.06725	0.04135	0.06202
																								1.459	0.02561	0.01491	0.02308						7.295	0.03503	0.06757	0.04089	0.06218
																								1.46	0.02561	0.01491	0.02309						7.3	0.03472	0.06725	0.04042	0.06202
																								1.461	0.02562	0.01492	0.02309						7.305	0.03449	0.06787	0.04026	0.06202
																								1.462	0.02562	0.01492	0.02309						7.31	0.03438	0.06787	0.04057	0.06171
																								1.463	0.02563	0.01493	0.02309						7.315	0.0344	0.06725	0.04026	0.06202
																								1.464	0.02563	0.01493	0.02309						7.32	0.0345	0.06757	0.04026	0.06187
																								1.465	0.02564	0.01493	0.02309						7.325	0.03466	0.06693	0.03995	0.06218
																								1.466	0.02565	0.01493	0.02308						7.33	0.03485	0.06757	0.03948	0.06218
																								1.467	0.02565	0.01494	0.02307						7.335	0.03504	0.06851	0.03948	0.06202
																								1.468	0.02566	0.01494	0.02307						7.34	0.03515	0.06725	0.03917	0.06218
																								1.469	0.02566	0.01494	0.02306						7.345	0.03512	0.06693	0.03901	0.06187
																								1.47	0.02567	0.01495	0.02308						7.35	0.03495	0.06757	0.03854	0.06218
																								1.471	0.02567	0.01495	0.02307						7.355	0.03479	0.06787	0.03901	0.06202
																								1.472	0.02568	0.01496	0.02308						7.36	0.03485	0.06725	0.0387	0.06202
																								1.473	0.02568	0.01496	0.02308						7.365	0.03515	0.06757	0.0387	0.06202
																								1.474	0.02569	0.01496	0.02307						7.37	0.03547	0.06725	0.03745	0.06218
																								1.475	0.02569	0.01496	0.02307						7.375	0.0355	0.06725	0.03807	0.06171
																								1.476	0.0257	0.01496	0.02307						7.38	0.03513	0.06787	0.03761	0.06202
																								1.477	0.0257	0.01496	0.02307						7.385	0.03461	0.06787	0.03714	0.06202
																								1.478	0.02571	0.01495	0.02307						7.39	0.03432	0.06757	0.03714	0.06218
																								1.479	0.02571	0.01495	0.02307						7.395	0.0345	0.06757	0.03682	0.06187
																								1.48	0.02572	0.01495	0.02307						7.4	0.03506	0.06757	0.03604	0.06218
																								1.481	0.02572	0.01495	0.02308						7.405	0.0357	0.06725	0.03698	0.06187
																								1.482	0.02573	0.01495	0.02308						7.41	0.03616	0.06787	0.03729	0.06202
																								1.483	0.02573	0.01495	0.02308						7.415	0.03631	0.06693	0.03714	0.06187
																								1.484	0.02574	0.01495	0.02307						7.42	0.03616	0.06725	0.03729	0.06202
																								1.485	0.02574	0.01495	0.02307						7.425	0.03581	0.06787	0.03854	0.06218
																								1.486	0.02575	0.01495	0.02307						7.43	0.03546	0.06757	0.0387	0.06187
																								1.487	0.02575	0.01495	0.02307						7.435	0.03528	0.06757	0.03839	0.06202
																								1.488	0.02576	0.01494	0.02306						7.44	0.0354	0.06601	0.03854	0.06171
																								1.489	0.02576	0.01494	0.02306						7.445	0.03577	0.06757	0.03886	0.06202
																								1.49	0.02577	0.01493	0.02306						7.45	0.03618	0.06819	0.03917	0.0614
																								1.491	0.02577	0.01493	0.02306						7.455	0.03641	0.06725	0.03948	0.06187
																								1.492	0.02578	0.01493	0.02306						7.46	0.03638	0.06693	0.03948	0.06171
																								1.493	0.02578	0.01493	0.02306						7.465	0.03612	0.06725	0.03995	0.06218
																								1.494	0.02579	0.01492	0.02306						7.47	0.03578	0.06725	0.0401	0.06171
																								1.495	0.0258	0.01492	0.02306						7.475	0.03546	0.06693	0.0401	0.06202
																								1.496	0.0258	0.01491	0.02306						7.48	0.03522	0.06787	0.04026	0.06187
																								1.497	0.02581	0.01491	0.02306						7.485	0.03509	0.06757	0.04026	0.06202
																								1.498	0.02581	0.01491	0.02306						7.49	0.03509	0.06693	0.04057	0.06202
																								1.499	0.02582	0.0149	0.02305						7.495	0.03527	0.06725	0.04026	0.06187
																								1.5	0.02582	0.0149	0.02306						7.5	0.03569	0.06693	0.04089	0.06202
																								1.501	0.02583	0.01492	0.02306						7.505	0.03638	0.06757	0.0412	0.06218
																								1.502	0.02583	0.01492	0.02306						7.51	0.03721	0.06663	0.04135	0.06187
																								1.503	0.02584	0.01491	0.02307						7.515	0.03794	0.06693	0.04135	0.06218
																								1.504	0.02584	0.01492	0.02306						7.52	0.03831	0.06693	0.04151	0.06218
																								1.505	0.02585	0.01492	0.02306						7.525	0.03825	0.06693	0.04057	0.06187
																								1.506	0.02585	0.01492	0.02305						7.53	0.03786	0.06725	0.04057	0.06187
																								1.507	0.02586	0.01493	0.02307						7.535	0.03733	0.06851	0.03995	0.06124
																								1.508	0.02586	0.01493	0.02307						7.54	0.0368	0.06693	0.03979	0.06187
																								1.509	0.02587	0.01493	0.02306						7.545	0.03636	0.06601	0.03776	0.06171
																								1.51	0.02587	0.01493	0.02306						7.55	0.03608	0.06851	0.03901	0.06202
																								1.511	0.02588	0.01493	0.02306						7.555	0.03601	0.06693	0.03854	0.06202
																								1.512	0.02588	0.01492	0.02306						7.56	0.03611	0.06725	0.03854	0.06202
																								1.513	0.02589	0.01493	0.02306						7.565	0.03625	0.06663	0.03839	0.06171
																								1.514	0.02589	0.01493	0.02306						7.57	0.03629	0.06693	0.03823	0.06202
																								1.515	0.0259	0.01493	0.02306						7.575	0.03622	0.06663	0.03823	0.06202
																								1.516	0.0259	0.01493	0.02306						7.58	0.03617	0.06757	0.03839	0.06218
																								1.517	0.02591	0.01493	0.02307						7.585	0.03623	0.06663	0.03792	0.06187
																								1.518	0.02591	0.01493	0.02307						7.59	0.03633	0.06693	0.03823	0.06171
																								1.519	0.02592	0.01492	0.02307						7.595	0.03635	0.06725	0.03807	0.06218
																								1.52	0.02592	0.01492	0.02306						7.6	0.03619	0.06663	0.03792	0.06218
																								1.521	0.02593	0.01493	0.02306						7.605	0.03594	0.06663	0.03823	0.06202
																								1.522	0.02593	0.01493	0.02306						7.61	0.03575	0.06693	0.03823	0.06187
																								1.523	0.02594	0.01494	0.02306						7.615	0.03573	0.06693	0.0387	0.06187
																								1.524	0.02595	0.01494	0.02307						7.62	0.03588	0.06663	0.03886	0.06155
																								1.525	0.02595	0.01495	0.02307						7.625	0.0361	0.06663	0.03917	0.06187
																								1.526	0.02596	0.01495	0.02308						7.63	0.03626	0.06631	0.03917	0.06187
																								1.527	0.02596	0.01495	0.02308						7.635	0.03631	0.06631	0.03979	0.06202
																								1.528	0.02597	0.01495	0.02308						7.64	0.03626	0.06537	0.03979	0.06202
																								1.529	0.02597	0.01495	0.02308						7.645	0.03615	0.06693	0.03995	0.06171
																								1.53	0.02598	0.01495	0.02308						7.65	0.036	0.06943	0.04026	0.06187
																								1.531	0.02598	0.01495	0.02307						7.655	0.03583	0.06631	0.0401	0.06187
																								1.532	0.02599	0.01495	0.02308						7.66	0.03558	0.06631	0.03995	0.06187
																								1.533	0.02599	0.01495	0.02307						7.665	0.03518	0.06631	0.03979	0.06233
																								1.534	0.026	0.01496	0.02307						7.67	0.0346	0.06631	0.03948	0.06187
																								1.535	0.026	0.01495	0.02307						7.675	0.03404	0.06631	0.03964	0.06249
																								1.536	0.02601	0.01495	0.02306						7.68	0.03384	0.06631	0.03979	0.06202
																								1.537	0.02601	0.01497	0.02306						7.685	0.03418	0.06601	0.03948	0.06202
																								1.538	0.02602	0.01497	0.02306						7.69	0.03488	0.06601	0.03964	0.06202
																								1.539	0.02602	0.01499	0.02307						7.695	0.03545	0.06663	0.03948	0.06202
																								1.54	0.02603	0.01498	0.02306						7.7	0.03551	0.06663	0.0387	0.06187
																								1.541	0.02603	0.01499	0.02307						7.705	0.03515	0.06631	0.03886	0.06202
																								1.542	0.02604	0.01499	0.02307						7.71	0.03471	0.06601	0.03901	0.06171
																								1.543	0.02604	0.01498	0.02307						7.715	0.0344	0.06569	0.0387	0.06202
																								1.544	0.02605	0.01499	0.02307						7.72	0.03416	0.06631	0.0387	0.06187
																								1.545	0.02605	0.01499	0.02309						7.725	0.03383	0.06601	0.03839	0.06218
																								1.546	0.02606	0.01499	0.02309						7.73	0.03341	0.06631	0.03839	0.06202
																								1.547	0.02606	0.01499	0.0231						7.735	0.03304	0.06725	0.03839	0.06187
																								1.548	0.02607	0.01499	0.02311						7.74	0.03286	0.06663	0.03792	0.06202
																								1.549	0.02607	0.01499	0.02311						7.745	0.0329	0.06537	0.03807	0.06218
																								1.55	0.02608	0.015	0.02311						7.75	0.03313	0.06757	0.03807	0.06202
																								1.551	0.02608	0.015	0.02311						7.755	0.03343	0.06631	0.03792	0.06187
																								1.552	0.02609	0.015	0.0231						7.76	0.03372	0.06631	0.03901	0.06187
																								1.553	0.0261	0.01499	0.0231						7.765	0.03394	0.06601	0.03792	0.06202
																								1.554	0.0261	0.015	0.02309						7.77	0.03413	0.06569	0.03776	0.06218
																								1.555	0.02611	0.015	0.02308						7.775	0.03437	0.06631	0.03792	0.06218
																								1.556	0.02611	0.01499	0.02307						7.78	0.0347	0.06663	0.03807	0.06202
																								1.557	0.02612	0.01499	0.02307						7.785	0.03502	0.06601	0.03839	0.06202
																								1.558	0.02612	0.01499	0.02306						7.79	0.03521	0.06663	0.03776	0.06218
																								1.559	0.02613	0.01499	0.02306						7.795	0.03526	0.06601	0.03839	0.06249
																								1.56	0.02613	0.01498	0.02306						7.8	0.03524	0.06537	0.03979	0.06202
																								1.561	0.02614	0.01498	0.02307						7.805	0.03527	0.06631	0.04026	0.06202
																								1.562	0.02614	0.01498	0.02308						7.81	0.0354	0.06631	0.04057	0.06187
																								1.563	0.02615	0.01498	0.02308						7.815	0.03566	0.06631	0.04167	0.06233
																								1.564	0.02615	0.01498	0.02308						7.82	0.03603	0.06569	0.03798	0.06202
																								1.565	0.02616	0.01497	0.02309						7.825	0.03642	0.06631	0.03876	0.06202
																								1.566	0.02616	0.01497	0.02309						7.83	0.03665	0.06507	0.03939	0.06187
																								1.567	0.02617	0.01497	0.02308						7.835	0.03655	0.06631	0.03954	0.06202
																								1.568	0.02617	0.01496	0.02308						7.84	0.03614	0.06631	0.04048	0.06187
																								1.569	0.02618	0.01496	0.02308						7.845	0.03562	0.06569	0.04064	0.06218
																								1.57	0.02618	0.01496	0.02309						7.85	0.03532	0.06507	0.04079	0.06202
																								1.571	0.02619	0.01496	0.02309						7.855	0.03542	0.06537	0.04064	0.06187
																								1.572	0.02619	0.01495	0.02308						7.86	0.03581	0.06601	0.0411	0.06218
																								1.573	0.0262	0.01496	0.02308						7.865	0.03623	0.06601	0.04095	0.06187
																								1.574	0.0262	0.01495	0.02309						7.87	0.03647	0.06569	0.04064	0.06187
																								1.575	0.02621	0.01496	0.02309						7.875	0.03654	0.06601	0.04064	0.06202
																								1.576	0.02621	0.01498	0.02309						7.88	0.03652	0.06601	0.04048	0.06187
																								1.577	0.02622	0.01498	0.02308						7.885	0.03644	0.06569	0.04032	0.06187
																								1.578	0.02622	0.01498	0.02309						7.89	0.03623	0.06631	0.04048	0.06202
																								1.579	0.02623	0.01499	0.02308						7.895	0.03587	0.06569	0.04001	0.06202
																								1.58	0.02623	0.01498	0.02307						7.9	0.03546	0.06569	0.03985	0.06187
																								1.581	0.02624	0.01498	0.02306						7.905	0.03523	0.06569	0.03985	0.06171
																								1.582	0.02624	0.01498	0.02308						7.91	0.03526	0.06569	0.03985	0.06218
																								1.583	0.02625	0.01499	0.02309						7.915	0.03549	0.06569	0.0397	0.06171
																								1.584	0.02625	0.01499	0.02307						7.92	0.03571	0.06569	0.04001	0.06218
																								1.585	0.02626	0.01499	0.02308						7.925	0.03586	0.06663	0.03954	0.06187
																								1.586	0.02626	0.01499	0.02308						7.93	0.03602	0.06601	0.0397	0.06187
																								1.587	0.02627	0.01499	0.02308						7.935	0.03633	0.06569	0.04017	0.06077
																								1.588	0.02627	0.01499	0.02308						7.94	0.03678	0.06537	0.04001	0.06218
																								1.589	0.02628	0.01499	0.02308						7.945	0.0372	0.06507	0.04064	0.06171
																								1.59	0.02629	0.01498	0.02307						7.95	0.03744	0.06507	0.04064	0.06202
																								1.591	0.02629	0.01499	0.02308						7.955	0.03744	0.06601	0.04032	0.06187
																								1.592	0.0263	0.01499	0.02308						7.96	0.03722	0.06569	0.04079	0.06187
																								1.593	0.0263	0.015	0.02308						7.965	0.03687	0.06569	0.04079	0.06202
																								1.594	0.02631	0.01499	0.02309						7.97	0.03652	0.06569	0.04079	0.06187
																								1.595	0.02631	0.015	0.02309						7.975	0.03628	0.06601	0.04126	0.06171
																								1.596	0.02632	0.015	0.02309						7.98	0.03617	0.06569	0.04095	0.06202
																								1.597	0.02632	0.015	0.02309						7.985	0.03608	0.06507	0.04032	0.06202
																								1.598	0.02633	0.015	0.02309						7.99	0.03589	0.06569	0.04064	0.06171
																								1.599	0.02633	0.015	0.0231						7.995	0.03561	0.06601	0.04032	0.06171
																								1.6	0.02634	0.015	0.02309						8	0.03528	0.06569	0.04017	0.06249
																								1.601	0.02634	0.015	0.0231						8.005	0.03498	0.06601	0.04064	0.06202
																								1.602	0.02635	0.015	0.0231						8.01	0.03474	0.06601	0.04032	0.06218
																								1.603	0.02635	0.015	0.02311						8.015	0.03461	0.06569	0.04048	0.06202
																								1.604	0.02636	0.01501	0.02311						8.02	0.03459	0.06569	0.04017	0.06187
																								1.605	0.02636	0.01501	0.02311						8.025	0.03469	0.06569	0.04001	0.06187
																								1.606	0.02637	0.01501	0.02312						8.03	0.03491	0.06537	0.04001	0.06187
																								1.607	0.02637	0.01502	0.02313						8.035	0.03531	0.06537	0.03939	0.06187
																								1.608	0.02638	0.01502	0.02313						8.04	0.03594	0.06693	0.0397	0.06171
																								1.609	0.02638	0.01502	0.02313						8.045	0.03672	0.06569	0.04173	0.06202
																								1.61	0.02639	0.01502	0.02314						8.05	0.03742	0.06507	0.0397	0.06187
																								1.611	0.02639	0.01502	0.02314						8.055	0.03779	0.06631	0.03954	0.06187
																								1.612	0.0264	0.01503	0.02313						8.06	0.03774	0.06569	0.03923	0.06093
																								1.613	0.0264	0.01503	0.02313						8.065	0.03741	0.06569	0.03923	0.06218
																								1.614	0.02641	0.01502	0.02313						8.07	0.03711	0.06569	0.03876	0.06171
																								1.615	0.02641	0.01503	0.02312						8.075	0.03706	0.06569	0.03892	0.06249
																								1.616	0.02642	0.01504	0.02312						8.08	0.03721	0.06569	0.03829	0.06187
																								1.617	0.02642	0.01505	0.02313						8.085	0.03731	0.06601	0.03798	0.06233
																								1.618	0.02643	0.01505	0.02313						8.09	0.0371	0.06569	0.03798	0.06187
																								1.619	0.02643	0.01507	0.0231						8.095	0.03657	0.06631	0.03782	0.06202
																								1.62	0.02644	0.01507	0.02311						8.1	0.03595	0.06569	0.03767	0.06218
																								1.621	0.02644	0.01508	0.02311						8.105	0.0355	0.06569	0.03767	0.06187
																								1.622	0.02645	0.01509	0.02312						8.11	0.03535	0.06569	0.03798	0.06202
																								1.623	0.02645	0.01509	0.02312						8.115	0.03545	0.06569	0.03767	0.06171
																								1.624	0.02646	0.01509	0.02313						8.12	0.03573	0.06537	0.03767	0.06218
																								1.625	0.02646	0.01509	0.02313						8.125	0.03611	0.06601	0.03782	0.06202
																								1.626	0.02647	0.0151	0.02312						8.13	0.0365	0.06537	0.03767	0.06202
																								1.627	0.02647	0.01509	0.02313						8.135	0.03683	0.06631	0.03829	0.06218
																								1.628	0.02648	0.01509	0.02313						8.14	0.03708	0.06601	0.03845	0.06187
																								1.629	0.02648	0.01509	0.02314						8.145	0.03727	0.06537	0.03845	0.06171
																								1.63	0.02649	0.0151	0.02314						8.15	0.03735	0.06569	0.03892	0.06187
																								1.631	0.02649	0.01511	0.02314						8.155	0.03726	0.06601	0.03939	0.06187
																								1.632	0.0265	0.01511	0.02313						8.16	0.03696	0.06569	0.03939	0.06187
																								1.633	0.0265	0.0151	0.02314						8.165	0.03647	0.06601	0.0397	0.06187
																								1.634	0.02651	0.0151	0.02314						8.17	0.03592	0.06601	0.03985	0.06155
																								1.635	0.02651	0.0151	0.02314						8.175	0.03541	0.06601	0.0397	0.06202
																								1.636	0.02652	0.01509	0.02314						8.18	0.03504	0.06631	0.03985	0.06187
																								1.637	0.02652	0.01509	0.02315						8.185	0.03482	0.06601	0.03985	0.06187
																								1.638	0.02653	0.0151	0.02314						8.19	0.03468	0.06601	0.0397	0.06233
																								1.639	0.02653	0.0151	0.02314						8.195	0.03463	0.06569	0.0397	0.0603
																								1.64	0.02654	0.0151	0.02315						8.2	0.03471	0.06663	0.03954	0.06187
																								1.641	0.02654	0.0151	0.02316						8.205	0.03492	0.06601	0.0397	0.06187
																								1.642	0.02655	0.0151	0.02316						8.21	0.03508	0.06663	0.04001	0.06187
																								1.643	0.02655	0.01511	0.02317						8.215	0.03493	0.06663	0.0397	0.06124
																								1.644	0.02656	0.01511	0.02317						8.22	0.03436	0.06631	0.04001	0.06187
																								1.645	0.02656	0.01511	0.02317						8.225	0.03354	0.06631	0.0397	0.06155
																								1.646	0.02657	0.01511	0.02316						8.23	0.03286	0.06537	0.04001	0.06218
																								1.647	0.02657	0.01511	0.02317						8.235	0.03265	0.06663	0.04001	0.06187
																								1.648	0.02658	0.01511	0.02318						8.24	0.033	0.06725	0.04001	0.06187
																								1.649	0.02658	0.01512	0.02318						8.245	0.03368	0.06663	0.04079	0.06202
																								1.65	0.02659	0.01512	0.02317						8.25	0.03435	0.06507	0.04048	0.06171
																								1.651	0.02659	0.01512	0.02318						8.255	0.03468	0.06631	0.04064	0.06187
																								1.652	0.0266	0.01512	0.02318						8.26	0.03452	0.06631	0.04048	0.06171
																								1.653	0.0266	0.01513	0.02318						8.265	0.03395	0.06601	0.04064	0.06187
																								1.654	0.02661	0.01513	0.02318						8.27	0.03327	0.06601	0.03985	0.06187
																								1.655	0.02661	0.01514	0.02318						8.275	0.03281	0.06631	0.04048	0.06218
																								1.656	0.02662	0.01514	0.02318						8.28	0.03271	0.06631	0.04017	0.06171
																								1.657	0.02662	0.01514	0.02318						8.285	0.03291	0.06601	0.04048	0.06202
																								1.658	0.02663	0.01514	0.02318						8.29	0.03316	0.06631	0.0411	0.06171
																								1.659	0.02663	0.01514	0.02321						8.295	0.03327	0.06569	0.04032	0.06202
																								1.66	0.02664	0.01513	0.0232						8.3	0.03324	0.06631	0.04048	0.06202
																								1.661	0.02664	0.01511	0.02321						8.305	0.03319	0.06631	0.04079	0.06187
																								1.662	0.02665	0.01511	0.02321						8.31	0.03319	0.06631	0.04064	0.06171
																								1.663	0.02665	0.0151	0.02321						8.315	0.03317	0.06569	0.04095	0.06218
																								1.664	0.02666	0.0151	0.02321						8.32	0.03304	0.06631	0.04079	0.06218
																								1.665	0.02666	0.0151	0.02321						8.325	0.03279	0.06631	0.04079	0.06218
																								1.666	0.02667	0.01511	0.02321						8.33	0.03258	0.06601	0.04048	0.06187
																								1.667	0.02667	0.01511	0.02321						8.335	0.03255	0.06663	0.04064	0.06249
																								1.668	0.02667	0.0151	0.02321						8.34	0.0327	0.06631	0.04032	0.06218
																								1.669	0.02668	0.0151	0.02321						8.345	0.03295	0.06631	0.04064	0.06218
																								1.67	0.02668	0.0151	0.02322						8.35	0.03318	0.06663	0.04032	0.06187
																								1.671	0.02669	0.0151	0.02322						8.355	0.03335	0.0655	0.04032	0.06202
																								1.672	0.02669	0.0151	0.02322						8.36	0.03351	0.0655	0.04032	0.06218
																								1.673	0.0267	0.0151	0.02323						8.365	0.03372	0.06644	0.04048	0.06202
																								1.674	0.0267	0.0151	0.02323						8.37	0.03408	0.0655	0.04032	0.06187
																								1.675	0.02671	0.01511	0.02324						8.375	0.03462	0.06581	0.04017	0.06218
																								1.676	0.02671	0.01511	0.02322						8.38	0.03523	0.0655	0.04032	0.06171
																								1.677	0.02672	0.01511	0.02322						8.385	0.03577	0.06581	0.04032	0.06202
																								1.678	0.02672	0.01511	0.02322						8.39	0.03618	0.0655	0.04032	0.06202
																								1.679	0.02673	0.01511	0.02322						8.395	0.03652	0.0655	0.04079	0.06093
																								1.68	0.02673	0.01511	0.02323						8.4	0.03688	0.06606	0.04079	0.06218
																								1.681	0.02674	0.01511	0.02324						8.405	0.03721	0.06606	0.04095	0.06218
																								1.682	0.02674	0.0151	0.02324						8.41	0.03735	0.06606	0.04079	0.06265
																								1.683	0.02675	0.0151	0.02324						8.415	0.03715	0.06575	0.04064	0.06218
																								1.684	0.02675	0.0151	0.02325						8.42	0.03667	0.06637	0.0411	0.06202
																								1.685	0.02676	0.0151	0.02325						8.425	0.03614	0.06575	0.04064	0.06202
																								1.686	0.02676	0.01509	0.02325						8.43	0.0358	0.06606	0.0411	0.06202
																								1.687	0.02677	0.01509	0.02324						8.435	0.03576	0.06637	0.04095	0.06187
																								1.688	0.02677	0.01509	0.02324						8.44	0.03594	0.06606	0.0411	0.06202
																								1.689	0.02678	0.01509	0.02324						8.445	0.03614	0.06575	0.04126	0.06202
																								1.69	0.02678	0.01509	0.02324						8.45	0.03624	0.06575	0.04079	0.06202
																								1.691	0.02679	0.0151	0.02324						8.455	0.03618	0.06637	0.04142	0.06202
																								1.692	0.02679	0.0151	0.02325						8.46	0.03595	0.06637	0.04157	0.06202
																								1.693	0.0268	0.0151	0.02325						8.465	0.03557	0.06606	0.04173	0.06218
																								1.694	0.0268	0.0151	0.02325						8.47	0.0351	0.06637	0.04157	0.06187
																								1.695	0.0268	0.0151	0.02325						8.475	0.03472	0.06637	0.04173	0.06218
																								1.696	0.02681	0.0151	0.02325						8.48	0.03461	0.06669	0.04204	0.06187
																								1.697	0.02681	0.01511	0.02326						8.485	0.03482	0.06637	0.04173	0.06218
																								1.698	0.02682	0.01511	0.02326						8.49	0.03521	0.06606	0.04189	0.06171
																								1.699	0.02682	0.01512	0.02326						8.495	0.03556	0.06606	0.04157	0.06233
																								1.7	0.02683	0.01512	0.02327						8.5	0.03584	0.06637	0.04173	0.06202
																								1.701	0.02683	0.01511	0.02327						8.505	0.03621	0.06637	0.04142	0.06218
																								1.702	0.02684	0.01511	0.02327						8.51	0.03688	0.06606	0.04126	0.06202
																								1.703	0.02684	0.01511	0.02327						8.515	0.03782	0.06606	0.0411	0.06202
																								1.704	0.02685	0.01511	0.02326						8.52	0.0387	0.06544	0.04079	0.06187
																								1.705	0.02685	0.01512	0.02326						8.525	0.03911	0.06606	0.04017	0.06187
																								1.706	0.02686	0.01512	0.02326						8.53	0.03879	0.06575	0.04017	0.06218
																								1.707	0.02686	0.01511	0.02326						8.535	0.03789	0.06606	0.03985	0.06202
																								1.708	0.02687	0.01511	0.02326						8.54	0.0368	0.06637	0.04017	0.06187
																								1.709	0.02687	0.01511	0.02327						8.545	0.03597	0.06606	0.04048	0.06218
																								1.71	0.02688	0.01513	0.02328						8.55	0.03562	0.06606	0.04017	0.06202
																								1.711	0.02688	0.01513	0.02328						8.555	0.03564	0.06606	0.04079	0.06155
																								1.712	0.02688	0.01512	0.02327						8.56	0.03579	0.06544	0.04079	0.06218
																								1.713	0.02689	0.01513	0.02327						8.565	0.03581	0.06637	0.04095	0.06171
																								1.714	0.02689	0.01513	0.02326						8.57	0.03568	0.06731	0.04126	0.06249
																								1.715	0.0269	0.01514	0.02326						8.575	0.0355	0.06575	0.04142	0.06187
																								1.716	0.0269	0.01514	0.02326						8.58	0.03544	0.06512	0.04157	0.06249
																								1.717	0.02691	0.01515	0.02326						8.585	0.03556	0.06606	0.04142	0.06218
																								1.718	0.02691	0.01515	0.02326						8.59	0.0358	0.06637	0.04173	0.06187
																								1.719	0.02692	0.01516	0.02325						8.595	0.03596	0.06669	0.04189	0.06046
																								1.72	0.02692	0.01516	0.02326						8.6	0.03585	0.06575	0.04235	0.06218
																								1.721	0.02693	0.01516	0.02326						8.605	0.03544	0.06575	0.04251	0.06202
																								1.722	0.02693	0.01517	0.02327						8.61	0.03495	0.06606	0.04282	0.06187
																								1.723	0.02694	0.01516	0.02328						8.615	0.03473	0.06637	0.04298	0.06202
																								1.724	0.02694	0.01516	0.02327						8.62	0.03503	0.06575	0.04314	0.06202
																								1.725	0.02695	0.01517	0.02328						8.625	0.03577	0.06606	0.04329	0.06202
																								1.726	0.02695	0.01516	0.02328						8.63	0.03655	0.06637	0.04345	0.06296
																								1.727	0.02695	0.01515	0.02327						8.635	0.03694	0.06575	0.04486	0.06233
																								1.728	0.02696	0.01516	0.02328						8.64	0.03678	0.06637	0.04486	0.06187
																								1.729	0.02696	0.01516	0.02328						8.645	0.03627	0.06669	0.04486	0.06202
																								1.73	0.02697	0.01516	0.02328						8.65	0.03577	0.06637	0.04471	0.06218
																								1.731	0.02697	0.01516	0.02329						8.655	0.03553	0.06637	0.04502	0.06233
																								1.732	0.02698	0.01516	0.02328						8.66	0.0356	0.06606	0.04502	0.06124
																								1.733	0.02698	0.01516	0.02328						8.665	0.03585	0.06575	0.04533	0.06218
																								1.734	0.02699	0.01516	0.0233						8.67	0.03618	0.06606	0.04549	0.06187
																								1.735	0.02699	0.01517	0.02329						8.675	0.03644	0.06669	0.04549	0.06202
																								1.736	0.027	0.01517	0.02329						8.68	0.03648	0.06669	0.04565	0.0614
																								1.737	0.027	0.01517	0.02329						8.685	0.0362	0.06544	0.04549	0.06202
																								1.738	0.027	0.01517	0.0233						8.69	0.03564	0.06606	0.04549	0.06187
																								1.739	0.02701	0.01517	0.0233						8.695	0.03508	0.06575	0.04565	0.06187
																								1.74	0.02701	0.01516	0.0233						8.7	0.0348	0.06575	0.04596	0.06218
																								1.741	0.02702	0.01516	0.0233						8.705	0.03494	0.06606	0.0458	0.06218
																								1.742	0.02702	0.01515	0.02331						8.71	0.03538	0.06575	0.04611	0.06218
																								1.743	0.02703	0.01515	0.02331						8.715	0.03583	0.06575	0.04627	0.06218
																								1.744	0.02703	0.01515	0.02331						8.72	0.03604	0.06637	0.04611	0.06202
																								1.745	0.02704	0.01515	0.02332						8.725	0.03597	0.0645	0.04643	0.06202
																								1.746	0.02704	0.01515	0.02332						8.73	0.03586	0.06637	0.04658	0.06202
																								1.747	0.02705	0.01515	0.02331						8.735	0.03602	0.06637	0.0469	0.06187
																								1.748	0.02705	0.01515	0.02331						8.74	0.03652	0.06637	0.04721	0.06202
																								1.749	0.02705	0.01515	0.02331						8.745	0.03709	0.06575	0.04674	0.0614
																								1.75	0.02706	0.01514	0.02332						8.75	0.03738	0.06606	0.04736	0.06218
																								1.751	0.02706	0.01513	0.02332						8.755	0.03725	0.06544	0.04721	0.06202
																								1.752	0.02707	0.01513	0.02334						8.76	0.03686	0.06606	0.04721	0.06187
																								1.753	0.02707	0.01513	0.02334						8.765	0.03656	0.06637	0.04721	0.06202
																								1.754	0.02708	0.01513	0.02333						8.77	0.03654	0.06606	0.04643	0.06218
																								1.755	0.02708	0.01513	0.02333						8.775	0.03679	0.06606	0.04705	0.06202
																								1.756	0.02709	0.01512	0.02334						8.78	0.03715	0.06512	0.04705	0.06218
																								1.757	0.02709	0.01513	0.02334						8.785	0.03747	0.06606	0.04705	0.06233
																								1.758	0.02709	0.01512	0.02335						8.79	0.03761	0.06794	0.04721	0.06202
																								1.759	0.0271	0.01513	0.02335						8.795	0.03752	0.06575	0.04674	0.06187
																								1.76	0.0271	0.01513	0.02335						8.8	0.03722	0.06606	0.04565	0.06202
																								1.761	0.02711	0.01513	0.02336						8.805	0.03686	0.06637	0.04518	0.06249
																								1.762	0.02711	0.01513	0.02335						8.81	0.03654	0.06637	0.04627	0.06233
																								1.763	0.02712	0.01513	0.02336						8.815	0.03628	0.06575	0.04611	0.06233
																								1.764	0.02712	0.01513	0.02336						8.82	0.03604	0.06606	0.04611	0.06202
																								1.765	0.02713	0.01513	0.02336						8.825	0.03579	0.06575	0.04643	0.06218
																								1.766	0.02713	0.01513	0.02337						8.83	0.03563	0.06606	0.04643	0.06202
																								1.767	0.02713	0.01513	0.02337						8.835	0.03565	0.06606	0.04643	0.06187
																								1.768	0.02714	0.01513	0.02336						8.84	0.03584	0.06637	0.04643	0.06233
																								1.769	0.02714	0.01513	0.02336						8.845	0.03606	0.06606	0.04658	0.06218
																								1.77	0.02715	0.01513	0.02334						8.85	0.03613	0.06637	0.04658	0.06202
																								1.771	0.02715	0.01513	0.02334						8.855	0.03599	0.06544	0.0469	0.06218
																								1.772	0.02716	0.01513	0.02334						8.86	0.03573	0.06606	0.04721	0.06296
																								1.773	0.02716	0.01513	0.02335						8.865	0.03552	0.06637	0.04721	0.06218
																								1.774	0.02716	0.01514	0.02335						8.87	0.03549	0.06637	0.04736	0.06202
																								1.775	0.02717	0.01514	0.02336						8.875	0.03572	0.06606	0.04752	0.06218
																								1.776	0.02717	0.01514	0.02335						8.88	0.03617	0.06637	0.04768	0.06233
																								1.777	0.02718	0.01514	0.02335						8.885	0.03664	0.06544	0.04799	0.06233
																								1.778	0.02718	0.01513	0.02335						8.89	0.03692	0.06544	0.04752	0.06218
																								1.779	0.02719	0.01514	0.02335						8.895	0.03689	0.06544	0.04768	0.06218
																								1.78	0.02719	0.01514	0.02335						8.9	0.03672	0.06606	0.04752	0.06218
																								1.781	0.02719	0.01515	0.02334						8.905	0.03667	0.06606	0.04705	0.06218
																								1.782	0.0272	0.01514	0.02333						8.91	0.03695	0.06606	0.04721	0.06233
																								1.783	0.0272	0.01514	0.02333						8.915	0.03747	0.06575	0.04721	0.06233
																								1.784	0.02721	0.01515	0.02333						8.92	0.03795	0.06606	0.04705	0.06218
																								1.785	0.02721	0.01515	0.02333						8.925	0.03811	0.06606	0.04752	0.06202
																								1.786	0.02722	0.01515	0.02333						8.93	0.03787	0.06575	0.04705	0.06265
																								1.787	0.02722	0.01515	0.02333						8.935	0.03739	0.06544	0.04674	0.06218
																								1.788	0.02722	0.01515	0.02335						8.94	0.0369	0.06606	0.04674	0.06187
																								1.789	0.02723	0.01515	0.02335						8.945	0.03664	0.06606	0.04643	0.06218
																								1.79	0.02723	0.01516	0.02335						8.95	0.03665	0.06606	0.04643	0.06218
																								1.791	0.02724	0.01515	0.02335						8.955	0.03683	0.06575	0.04658	0.06233
																								1.792	0.02724	0.01516	0.02335						8.96	0.03697	0.06544	0.04627	0.06249
																								1.793	0.02725	0.01515	0.02336						8.965	0.03692	0.06606	0.04674	0.06202
																								1.794	0.02725	0.01515	0.02336						8.97	0.0367	0.06637	0.04643	0.06218
																								1.795	0.02725	0.01514	0.02336						8.975	0.03642	0.06637	0.04627	0.06202
																								1.796	0.02726	0.01514	0.02336						8.98	0.03614	0.06606	0.04627	0.06218
																								1.797	0.02726	0.01514	0.02337						8.985	0.03587	0.06575	0.04658	0.06233
																								1.798	0.02727	0.01513	0.02337						8.99	0.03562	0.06606	0.04705	0.06202
																								1.799	0.02727	0.01512	0.02337						8.995	0.03546	0.06575	0.04783	0.0628
																								1.8	0.02728	0.01512	0.02336						9	0.03548	0.06575	0.04736	0.06202
																								1.801	0.02728	0.01512	0.02337						9.005	0.03565	0.06575	0.04705	0.06202
																								1.802	0.02728	0.01512	0.02337						9.01	0.03588	0.06575	0.04783	0.06202
																								1.803	0.02729	0.01512	0.02337						9.015	0.03605	0.06637	0.04721	0.06202
																								1.804	0.02729	0.01512	0.02337						9.02	0.03618	0.06606	0.04799	0.06202
																								1.805	0.0273	0.01511	0.02338						9.025	0.0364	0.06606	0.04846	0.06187
																								1.806	0.0273	0.01512	0.02337						9.03	0.0368	0.06606	0.04815	0.06202
																								1.807	0.02731	0.01511	0.02338						9.035	0.03744	0.06637	0.04861	0.06249
																								1.808	0.02731	0.01511	0.02337						9.04	0.03823	0.06637	0.0483	0.06218
																								1.809	0.02731	0.01511	0.02338						9.045	0.03903	0.06606	0.04877	0.06233
																								1.81	0.02732	0.01512	0.02339						9.05	0.03972	0.06581	0.04908	0.06187
																								1.811	0.02732	0.01512	0.0234						9.055	0.04022	0.06519	0.0494	0.06233
																								1.812	0.02733	0.01512	0.0234						9.06	0.04052	0.06612	0.04861	0.06218
																								1.813	0.02733	0.01512	0.02342						9.065	0.04068	0.06612	0.04861	0.06202
																								1.814	0.02733	0.01513	0.02342						9.07	0.04082	0.06487	0.04846	0.06233
																								1.815	0.02734	0.01514	0.02342						9.075	0.04102	0.0655	0.04861	0.06233
																								1.816	0.02734	0.01514	0.02342						9.08	0.04133	0.0655	0.04799	0.06202
																								1.817	0.02735	0.01515	0.02342						9.085	0.04181	0.06519	0.04783	0.06233
																								1.818	0.02735	0.01516	0.02342						9.09	0.04253	0.06581	0.04768	0.06202
																								1.819	0.02735	0.01516	0.02343						9.095	0.0435	0.06519	0.04783	0.06218
																								1.82	0.02736	0.01515	0.02343						9.1	0.04463	0.06487	0.04768	0.06233
																								1.821	0.02736	0.01516	0.02343						9.105	0.04574	0.06519	0.04736	0.06218
																								1.822	0.02737	0.01516	0.02343						9.11	0.04673	0.06519	0.04736	0.06218
																								1.823	0.02737	0.01516	0.02344						9.115	0.04759	0.06487	0.04721	0.06218
																								1.824	0.02738	0.01516	0.02343						9.12	0.04833	0.06519	0.04783	0.06233
																								1.825	0.02738	0.01516	0.02343						9.125	0.04895	0.06487	0.04736	0.06233
																								1.826	0.02738	0.01516	0.02343						9.13	0.04947	0.06487	0.04736	0.06233
																								1.827	0.02739	0.01516	0.02344						9.135	0.05001	0.06456	0.04768	0.06187
																								1.828	0.02739	0.01516	0.02344						9.14	0.05084	0.06456	0.04846	0.06233
																								1.829	0.0274	0.01515	0.02344						9.145	0.05223	0.06394	0.04736	0.06233
																								1.83	0.0274	0.01515	0.02344						9.15	0.05428	0.06456	0.04768	0.06218
																								1.831	0.0274	0.01514	0.02344						9.155	0.05684	0.06456	0.04768	0.06202
																								1.832	0.02741	0.01514	0.02345						9.16	0.05953	0.06394	0.04736	0.06233
																								1.833	0.02741	0.01514	0.02346						9.165	0.06186	0.06394	0.04752	0.06218
																								1.834	0.02742	0.01514	0.02347						9.17	0.06336	0.06456	0.04783	0.06233
																								1.835	0.02742	0.01514	0.02347						9.175	0.06377	0.06394	0.04783	0.06233
																								1.836	0.02742	0.01515	0.02346						9.18	0.06305	0.06331	0.04783	0.06233
																								1.837	0.02743	0.01514	0.02347						9.185	0.0614	0.06394	0.04799	0.06233
																								1.838	0.02743	0.01514	0.02347						9.19	0.05917	0.06362	0.04783	0.06202
																								1.839	0.02744	0.01515	0.02346						9.195	0.05685	0.06331	0.04815	0.06249
																								1.84	0.02744	0.01515	0.02346						9.2	0.05492	0.06362	0.04815	0.06187
																								1.841	0.02744	0.01514	0.02345						9.205	0.05365	0.06331	0.04815	0.06233
																								1.842	0.02745	0.01514	0.02345						9.21	0.05296	0.063	0.04846	0.06218
																								1.843	0.02745	0.01514	0.02344						9.215	0.05242	0.063	0.04861	0.06218
																								1.844	0.02746	0.01514	0.02345						9.22	0.05156	0.063	0.04846	0.06202
																								1.845	0.02746	0.01514	0.02345						9.225	0.05022	0.06269	0.04861	0.06249
																								1.846	0.02746	0.01515	0.02345						9.23	0.04861	0.06269	0.04877	0.06233
																								1.847	0.02747	0.01515	0.02344						9.235	0.04714	0.06269	0.04924	0.06233
																								1.848	0.02747	0.01515	0.02343						9.24	0.04612	0.06206	0.04986	0.06218
																								1.849	0.02748	0.01514	0.02344						9.245	0.04553	0.06269	0.04924	0.06233
																								1.85	0.02748	0.01514	0.02346						9.25	0.04519	0.06237	0.04955	0.06218
																								1.851	0.02748	0.01513	0.02346						9.255	0.04502	0.06269	0.04971	0.06218
																								1.852	0.02749	0.01514	0.02346						9.26	0.04511	0.06269	0.04971	0.06249
																								1.853	0.02749	0.01513	0.02346						9.265	0.0456	0.06237	0.04971	0.06265
																								1.854	0.0275	0.01513	0.02346						9.27	0.04649	0.06269	0.05002	0.06249
																								1.855	0.0275	0.01512	0.02346						9.275	0.04762	0.06206	0.05049	0.06233
																								1.856	0.0275	0.01512	0.02345						9.28	0.04883	0.06206	0.05002	0.06233
																								1.857	0.02751	0.01512	0.02345						9.285	0.05006	0.06269	0.05049	0.06218
																								1.858	0.02751	0.01512	0.02346						9.29	0.05125	0.06175	0.05096	0.06233
																								1.859	0.02752	0.01511	0.02346						9.295	0.05233	0.06175	0.05018	0.06233
																								1.86	0.02752	0.01512	0.02346						9.3	0.05318	0.06237	0.04924	0.06249
																								1.861	0.02752	0.01512	0.02347						9.305	0.05379	0.06206	0.04971	0.06249
																								1.862	0.02753	0.01512	0.02347						9.31	0.05428	0.06175	0.04986	0.06233
																								1.863	0.02753	0.01511	0.02346						9.315	0.05485	0.06175	0.04986	0.06202
																								1.864	0.02753	0.01511	0.02346						9.32	0.05553	0.06081	0.0494	0.06218
																								1.865	0.02754	0.0151	0.02345						9.325	0.05624	0.06206	0.04955	0.06187
																								1.866	0.02754	0.01511	0.02345						9.33	0.0569	0.06175	0.0494	0.06265
																								1.867	0.02755	0.01511	0.02346						9.335	0.05747	0.06175	0.04908	0.06249
																								1.868	0.02755	0.01511	0.02346						9.34	0.05796	0.06144	0.0494	0.06249
																								1.869	0.02755	0.01512	0.02346						9.345	0.05822	0.06175	0.04893	0.06249
																								1.87	0.02756	0.01511	0.02347						9.35	0.05798	0.06144	0.04861	0.06249
																								1.871	0.02756	0.01512	0.02347						9.355	0.05716	0.06112	0.04846	0.06202
																								1.872	0.02757	0.01511	0.02348						9.36	0.05605	0.06144	0.04861	0.06218
																								1.873	0.02757	0.01512	0.02348						9.365	0.05509	0.06175	0.04846	0.06233
																								1.874	0.02757	0.01511	0.02349						9.37	0.0544	0.06144	0.04846	0.06218
																								1.875	0.02758	0.0151	0.0235						9.375	0.05366	0.06144	0.04861	0.06233
																								1.876	0.02758	0.0151	0.0235						9.38	0.05264	0.06081	0.04846	0.06249
																								1.877	0.02758	0.01511	0.0235						9.385	0.05164	0.06144	0.04877	0.06218
																								1.878	0.02759	0.01512	0.0235						9.39	0.05124	0.06175	0.04861	0.06233
																								1.879	0.02759	0.01512	0.0235						9.395	0.05161	0.06081	0.04877	0.06265
																								1.88	0.0276	0.01512	0.0235						9.4	0.05232	0.06144	0.04846	0.06233
																								1.881	0.0276	0.01513	0.0235						9.405	0.05273	0.06237	0.04815	0.06218
																								1.882	0.0276	0.01513	0.02351						9.41	0.05263	0.06144	0.04861	0.06218
																								1.883	0.02761	0.01513	0.0235						9.415	0.05223	0.06144	0.04846	0.06218
																								1.884	0.02761	0.01513	0.02351						9.42	0.05176	0.06144	0.04799	0.06249
																								1.885	0.02761	0.01514	0.02351						9.425	0.05123	0.06144	0.0483	0.06249
																								1.886	0.02762	0.01514	0.02352						9.43	0.05064	0.06112	0.04799	0.06202
																								1.887	0.02762	0.01514	0.02352						9.435	0.05016	0.06144	0.04783	0.06233
																								1.888	0.02763	0.01514	0.02352						9.44	0.04998	0.06112	0.04783	0.06218
																								1.889	0.02763	0.01515	0.02353						9.445	0.05011	0.06144	0.04736	0.06218
																								1.89	0.02763	0.01514	0.02353						9.45	0.05031	0.06206	0.04736	0.06218
																								1.891	0.02764	0.01514	0.02353						9.455	0.05036	0.06175	0.04721	0.06233
																								1.892	0.02764	0.01514	0.02353						9.46	0.0502	0.06112	0.0469	0.0614
																								1.893	0.02765	0.01514	0.02354						9.465	0.04983	0.06144	0.04705	0.06233
																								1.894	0.02765	0.01513	0.02354						9.47	0.04927	0.05987	0.0469	0.06202
																								1.895	0.02765	0.01512	0.02353						9.475	0.04852	0.06081	0.04658	0.06187
																								1.896	0.02766	0.01512	0.02354						9.48	0.04764	0.06175	0.04705	0.06218
																								1.897	0.02766	0.01513	0.02354						9.485	0.04674	0.06112	0.04674	0.06202
																								1.898	0.02766	0.01514	0.02354						9.49	0.04595	0.06206	0.0469	0.06187
																								1.899	0.02767	0.01513	0.02355						9.495	0.04541	0.06175	0.04815	0.06249
																								1.9	0.02767	0.01513	0.02356						9.5	0.04521	0.0605	0.04721	0.06233
																								1.901	0.02767	0.01514	0.02356						9.505	0.04532	0.06175	0.04705	0.06218
																								1.902	0.02768	0.01513	0.02356						9.51	0.0456	0.06175	0.04736	0.06218
																								1.903	0.02768	0.01514	0.02356						9.515	0.04588	0.06175	0.04674	0.06233
																								1.904	0.02769	0.01514	0.02356						9.52	0.0462	0.06144	0.04864	0.06233
																								1.905	0.02769	0.01514	0.02356						9.525	0.04679	0.06206	0.04817	0.06202
																								1.906	0.02769	0.01514	0.02356						9.53	0.04784	0.06144	0.04879	0.06249
																								1.907	0.0277	0.01514	0.02356						9.535	0.04925	0.06206	0.04848	0.06218
																								1.908	0.0277	0.01515	0.02356						9.54	0.0506	0.06175	0.04817	0.06218
																								1.909	0.0277	0.01515	0.02357						9.545	0.05143	0.06175	0.0477	0.06202
																								1.91	0.02771	0.01515	0.02358						9.55	0.0516	0.06206	0.04895	0.06233
																								1.911	0.02771	0.01514	0.02358						9.555	0.05144	0.06175	0.04879	0.06218
																								1.912	0.02772	0.01514	0.02359						9.56	0.05139	0.06175	0.04785	0.06218
																								1.913	0.02772	0.01514	0.02359						9.565	0.05172	0.06206	0.04754	0.06218
																								1.914	0.02772	0.01516	0.0236						9.57	0.05233	0.06144	0.04723	0.06218
																								1.915	0.02773	0.01516	0.0236						9.575	0.05299	0.06175	0.04707	0.06218
																								1.916	0.02773	0.01517	0.0236						9.58	0.05351	0.06206	0.04707	0.06202
																								1.917	0.02773	0.01518	0.02361						9.585	0.05382	0.06237	0.04676	0.06202
																								1.918	0.02774	0.01518	0.02362						9.59	0.0539	0.06237	0.0466	0.06218
																								1.919	0.02774	0.01518	0.02363						9.595	0.05375	0.06206	0.0466	0.06249
																								1.92	0.02775	0.01518	0.02364						9.6	0.05345	0.06269	0.04676	0.06265
																								1.921	0.02775	0.01518	0.02364						9.605	0.05318	0.06081	0.0466	0.06249
																								1.922	0.02775	0.01518	0.02364						9.61	0.05309	0.06206	0.04629	0.06265
																								1.923	0.02776	0.01518	0.02364						9.615	0.0531	0.06175	0.04645	0.06218
																								1.924	0.02776	0.01518	0.02365						9.62	0.05303	0.06206	0.04645	0.06249
																								1.925	0.02776	0.01518	0.02365						9.625	0.05271	0.06269	0.0466	0.06249
																								1.926	0.02777	0.01519	0.02365						9.63	0.05221	0.06269	0.04676	0.06233
																								1.927	0.02777	0.01519	0.02366						9.635	0.0517	0.06175	0.04707	0.06218
																								1.928	0.02777	0.01519	0.02366						9.64	0.05134	0.06144	0.04707	0.06218
																								1.929	0.02778	0.01519	0.02367						9.645	0.05112	0.06206	0.04723	0.06218
																								1.93	0.02778	0.01519	0.02368						9.65	0.05096	0.06175	0.04739	0.06218
																								1.931	0.02778	0.01519	0.02369						9.655	0.05077	0.06175	0.04723	0.06233
																								1.932	0.02779	0.0152	0.0237						9.66	0.05046	0.06206	0.04739	0.06265
																								1.933	0.02779	0.01519	0.02371						9.665	0.05	0.06206	0.04754	0.06249
																								1.934	0.0278	0.01519	0.02371						9.67	0.04941	0.06237	0.04754	0.06218
																								1.935	0.0278	0.0152	0.02371						9.675	0.04879	0.06237	0.04739	0.06249
																								1.936	0.0278	0.0152	0.02371						9.68	0.04835	0.06237	0.04723	0.06218
																								1.937	0.02781	0.0152	0.02372						9.685	0.04817	0.06206	0.04707	0.06233
																								1.938	0.02781	0.0152	0.02371						9.69	0.04817	0.06237	0.04723	0.06202
																								1.939	0.02781	0.0152	0.02372						9.695	0.04809	0.06206	0.04676	0.06249
																								1.94	0.02782	0.0152	0.0237						9.7	0.04782	0.06269	0.04707	0.06218
																								1.941	0.02782	0.01521	0.02371						9.705	0.04745	0.06269	0.04676	0.06202
																								1.942	0.02782	0.01521	0.02371						9.71	0.04724	0.06237	0.04676	0.06218
																								1.943	0.02783	0.01521	0.02372						9.715	0.04731	0.06237	0.04692	0.06233
																								1.944	0.02783	0.01521	0.02373						9.72	0.04754	0.06144	0.04645	0.06202
																								1.945	0.02784	0.01521	0.02374						9.725	0.0477	0.06269	0.0466	0.06233
																								1.946	0.02784	0.01521	0.02375						9.73	0.04763	0.06331	0.0466	0.06296
																								1.947	0.02784	0.0152	0.02376						9.735	0.04735	0.06206	0.04676	0.06202
																								1.948	0.02785	0.0152	0.02376						9.74	0.04699	0.06175	0.0466	0.06233
																								1.949	0.02785	0.01521	0.02377						9.745	0.04668	0.06362	0.0466	0.06218
																								1.95	0.02785	0.01519	0.02378						9.75	0.04652	0.06237	0.04614	0.06233
																								1.951	0.02786	0.01519	0.02379						9.755	0.04651	0.06269	0.04645	0.06218
																								1.952	0.02786	0.01521	0.02379						9.76	0.04654	0.063	0.04629	0.06233
																								1.953	0.02786	0.01521	0.02379						9.765	0.04656	0.06206	0.04614	0.06233
																								1.954	0.02787	0.01521	0.0238						9.77	0.04657	0.06269	0.04707	0.06233
																								1.955	0.02787	0.01521	0.0238						9.775	0.04667	0.06269	0.04629	0.06233
																								1.956	0.02787	0.01521	0.02381						9.78	0.04688	0.06237	0.04598	0.06249
																								1.957	0.02788	0.01521	0.02381						9.785	0.04715	0.06331	0.0466	0.06218
																								1.958	0.02788	0.01521	0.02382						9.79	0.04739	0.063	0.04645	0.06233
																								1.959	0.02789	0.01521	0.02383						9.795	0.04764	0.06237	0.0466	0.06233
																								1.96	0.02789	0.01522	0.02384						9.8	0.04801	0.063	0.04692	0.06249
																								1.961	0.02789	0.01521	0.02382						9.805	0.04862	0.06331	0.04582	0.06187
																								1.962	0.0279	0.01521	0.02382						9.81	0.04944	0.06237	0.04723	0.06218
																								1.963	0.0279	0.01521	0.02384						9.815	0.0503	0.063	0.0466	0.06202
																								1.964	0.0279	0.01521	0.02385						9.82	0.05094	0.063	0.04645	0.06202
																								1.965	0.02791	0.01521	0.02386						9.825	0.05113	0.06206	0.04645	0.06218
																								1.966	0.02791	0.01521	0.02386						9.83	0.05088	0.06269	0.04629	0.06233
																								1.967	0.02791	0.01521	0.02387						9.835	0.05051	0.06362	0.04645	0.06233
																								1.968	0.02792	0.01521	0.02387						9.84	0.05044	0.06269	0.04645	0.06202
																								1.969	0.02792	0.01521	0.02387						9.845	0.05094	0.06206	0.04645	0.06249
																								1.97	0.02792	0.01521	0.02388						9.85	0.05197	0.06269	0.04629	0.06233
																								1.971	0.02793	0.01522	0.02388						9.855	0.05322	0.063	0.04614	0.06233
																								1.972	0.02793	0.01522	0.02388						9.86	0.05422	0.06269	0.04614	0.06218
																								1.973	0.02793	0.01521	0.02388						9.865	0.05461	0.06331	0.04598	0.06218
																								1.974	0.02794	0.01522	0.02389						9.87	0.05438	0.06269	0.04551	0.06187
																								1.975	0.02794	0.01522	0.02389						9.875	0.05381	0.06269	0.04535	0.06233
																								1.976	0.02795	0.01523	0.02389						9.88	0.05317	0.063	0.04489	0.06187
																								1.977	0.02795	0.01523	0.02389						9.885	0.05238	0.06269	0.04473	0.06218
																								1.978	0.02795	0.01523	0.0239						9.89	0.05111	0.063	0.04442	0.06218
																								1.979	0.02796	0.01523	0.02391						9.895	0.0493	0.063	0.04395	0.06218
																								1.98	0.02796	0.01523	0.02388						9.9	0.04747	0.06237	0.04426	0.06202
																								1.981	0.02796	0.01523	0.0239						9.905	0.04622	0.063	0.04442	0.06202
																								1.982	0.02797	0.01524	0.02391						9.91	0.04566	0.06362	0.04442	0.06218
																								1.983	0.02797	0.01525	0.02391						9.915	0.04532	0.06331	0.04442	0.06218
																								1.984	0.02797	0.01526	0.02392						9.92	0.0447	0.06269	0.04457	0.06218
																								1.985	0.02798	0.01526	0.02392						9.925	0.04379	0.06331	0.04457	0.06218
																								1.986	0.02798	0.01527	0.02393						9.93	0.04294	0.06237	0.04489	0.06233
																								1.987	0.02798	0.01527	0.02394						9.935	0.04243	0.06269	0.04551	0.06233
																								1.988	0.02799	0.01528	0.02395						9.94	0.04229	0.06237	0.04582	0.06218
																								1.989	0.02799	0.01528	0.02395						9.945	0.04241	0.06269	0.04582	0.06202
																								1.99	0.02799	0.01528	0.02396						9.95	0.04268	0.063	0.04567	0.06218
																								1.991	0.028	0.01528	0.02396						9.955	0.04298	0.06269	0.04629	0.06187
																								1.992	0.028	0.01528	0.02397						9.96	0.04317	0.063	0.04614	0.06218
																								1.993	0.028	0.01529	0.02396						9.965	0.04316	0.063	0.04614	0.06218
																								1.994	0.02801	0.01529	0.02397						9.97	0.04301	0.06331	0.04645	0.06218
																								1.995	0.02801	0.01529	0.02397						9.975	0.04282	0.06331	0.04645	0.06218
																								1.996	0.02802	0.01529	0.02398						9.98	0.04268	0.063	0.04614	0.06218
																								1.997	0.02802	0.0153	0.02398						9.985	0.04259	0.06331	0.0466	0.06202
[truncated: 208,703+ more rows]

## Sheet: Figure 3
Fig. 3C							Fig. 3D				Fig. 3E							Fig. 3F
θ	P1	P2	P3	V1	V2	V3	θ	V1	V2	V3	θ	P1	P2	P3	V1	V2	V3	θ	V1	V2	V3
0	0.36219	0.43846	0.47673	0.000335	0.00028461	0.00115	0	-0.00152	0.00077	-0.00052	0	4.22329	2.51766	1.45908	-0.01742	0.01152	-0.00546	0	-0.02017	-0.00319	-0.00036
10	0.33717	0.42442	0.46112	-0.06333	-0.07197	-0.07992	10	-0.21269	-0.27251	-0.29237	10	4.08095	2.48153	1.3873	-0.80204	-0.07848	-0.02444	10	-0.80116	-0.12495	-0.01824
20	0.31769	0.39761	0.41994	-0.11396	-0.1327	-0.15479	20	-0.41882	-0.53979	-0.57866	20	3.96002	2.13235	1.12736	-1.42986	-0.16847	-0.04342	20	-1.81622	-0.32182	-0.05075
30	0.29694	0.37938	0.38753	-0.17978	-0.21384	-0.22172	30	-0.61066	-0.78928	-0.84724	30	3.56127	1.62142	0.8224	-2.06502	-0.34227	-0.10363	30	-2.9244	-0.74552	-0.15748
40	0.25402	0.34592	0.32895	-0.23477	-0.2706	-0.27227	40	-0.7845	-1.01663	-1.09401	40	3.13057	1.1379	0.58464	-2.7017	-1.13651	-0.21609	40	-3.96235	-1.42803	-0.44779
50	0.21359	0.27668	0.27936	-0.27126	-0.32622	-0.3262	50	-0.92952	-1.21697	-1.31402	50	2.65627	0.34573	0.16302	-3.19129	-1.62823	-0.69899	50	-4.87267	-2.28633	-0.99195
60	0.16517	0.19212	0.23116	-0.30963	-0.35689	-0.37937	60	-1.05296	-1.37995	-1.49372	60	2.00849	0.17827	0.0033	-3.57004	-2.12254	-0.99151	60	-5.69387	-3.25908	-1.85144
70	0.10044	0.12758	0.15681	-0.32063	-0.39551	-0.41233	70	-1.14253	-1.499	-1.62615	70	1.39571	0.0668	-0.00711	-3.81704	-2.43772	-1.27246	70	-6.35801	-4.19769	-2.89125
80	0.04904	0.05953	0.07915	-0.32716	-0.40984	-0.43569	80	-1.19721	-1.57212	-1.70806	80	0.65738	0.03356	0.00179	-4.11314	-2.48842	-1.36773	80	-6.82218	-4.90509	-3.76762
90	0.0002265	0.0005265	0.000896525	-0.33481	-0.42218	-0.44753	90	-1.21702	-1.59845	-1.73728	90	-0.0181	0.00031196	0.00087804	-4.16716	-2.51908	-1.43263	90	-6.98265	-5.16607	-4.11369
100	-0.06427	-0.08792	-0.07912	-0.32083	-0.40286	-0.42783	100	-1.19721	-1.57212	-1.70806	100	-0.68805	-0.02618	0.00208	-4.10351	-2.33783	-1.3174	100	-6.82218	-4.90509	-3.76762
110	-0.1144	-0.15216	-0.15486	-0.31008	-0.38572	-0.41131	110	-1.14253	-1.499	-1.62615	110	-1.35797	-0.08568	0.00328	-3.80075	-2.11722	-1.28357	110	-6.35801	-4.19769	-2.89125
120	-0.17976	-0.20863	-0.23916	-0.28073	-0.36877	-0.38412	120	-1.05296	-1.37995	-1.49372	120	-2.04185	-0.23991	-0.01337	-3.4988	-1.6183	-1.0128	120	-5.69387	-3.25908	-1.85144
130	-0.21671	-0.29281	-0.30731	-0.25255	-0.3143	-0.33509	130	-0.92952	-1.21697	-1.31402	130	-2.56627	-0.56416	-0.08211	-3.17068	-1.13279	-0.74481	130	-4.87267	-2.28633	-0.99195
140	-0.25103	-0.34548	-0.37179	-0.20216	-0.26626	-0.28727	140	-0.7845	-1.01663	-1.09401	140	-3.09117	-1.14307	-0.38952	-2.53633	-0.34422	-0.17396	140	-3.96235	-1.42803	-0.44779
150	-0.29472	-0.39433	-0.41649	-0.15637	-0.21226	-0.21807	150	-0.61066	-0.78928	-0.84724	150	-3.54356	-1.64694	-0.62055	-2.07609	-0.19009	-0.05873	150	-2.9244	-0.74552	-0.15748
160	-0.32154	-0.42928	-0.43988	-0.11596	-0.14674	-0.15531	160	-0.41882	-0.53979	-0.57866	160	-3.834	-2.09331	-0.93105	-1.44612	-0.05296	-0.05824	160	-1.81622	-0.32182	-0.05075
170	-0.33995	-0.44511	-0.45876	-0.07418	-0.08632	-0.08598	170	-0.21269	-0.27251	-0.29237	170	-4.03624	-2.44482	-1.24864	-0.70654	-0.04258	0.01537	170	-0.80116	-0.12495	-0.01824
180	-0.35163	-0.46012	-0.46735	-0.01742	-0.01162	0.00025	180	-0.00152	0.00077	-0.00052	180	-4.0638	-2.57852	-1.42668	-0.00186	0.00213	-0.00125	180	-0.02017	-0.00319	-0.00036
190	-0.344	-0.45511	-0.46003	0.04061	0.06118	0.07816	190	0.21269	0.27251	0.29237	190	-3.99688	-2.53954	-1.38568	0.71233	0.04301	0.06132	190	0.80116	0.12495	0.01824
200	-0.33345	-0.43822	-0.45021	0.08356	0.15694	0.14778	200	0.41882	0.53979	0.57866	200	-3.75557	-2.27135	-1.13127	1.34691	0.08779	0.05133	200	1.81622	0.32182	0.05075
210	-0.30464	-0.40893	-0.42222	0.13491	0.20177	0.22103	210	0.61066	0.78928	0.84724	210	-3.43714	-1.80938	-0.82988	1.98275	0.22921	0.15977	210	2.9244	0.74552	0.15748
220	-0.27417	-0.37807	-0.37033	0.17926	0.26238	0.29317	220	0.7845	1.01663	1.09401	220	-2.9777	-1.1351	-0.60073	2.54427	0.54823	0.47143	220	3.96235	1.42803	0.44779
230	-0.21876	-0.32958	-0.31299	0.22055	0.32252	0.34215	230	0.92952	1.21697	1.31402	230	-2.42055	-0.56672	-0.14822	3.01316	1.12751	0.79483	230	4.87267	2.28633	0.99195
240	-0.17904	-0.27564	-0.2357	0.26252	0.35948	0.37652	240	1.05296	1.37995	1.49372	240	-1.96313	-0.2943	0.01248	3.44357	1.64222	1.12835	240	5.69387	3.25908	1.85144
250	-0.13398	-0.17202	-0.1532	0.30287	0.38755	0.40392	250	1.14253	1.499	1.62615	250	-1.42085	-0.19262	0.0019	3.64127	2.08687	1.2458	250	6.35801	4.19769	2.89125
260	-0.07482	-0.09462	-0.07417	0.32925	0.40395	0.42772	260	1.19721	1.57212	1.70806	260	-0.62578	-0.115	0.01219	3.97566	2.43828	1.3594	260	6.82218	4.90509	3.76762
270	0.00124	0.00239	0.00027753	0.33315	0.41963	0.44504	270	1.21702	1.59845	1.73728	270	0.01693	-0.03739	-0.00439	4.16998	2.58133	1.45917	270	6.98265	5.16607	4.11369
280	0.07428	0.06468	0.08202	0.32708	0.404	0.42957	280	1.19721	1.57212	1.70806	280	0.69143	0.02345	0.0106	4.09618	2.53227	1.35825	280	6.82218	4.90509	3.76762
290	0.11842	0.16111	0.1578	0.31591	0.3802	0.41137	290	1.14253	1.499	1.62615	290	1.31627	0.07655	-0.01109	3.91861	2.28701	1.19272	290	6.35801	4.19769	2.89125
300	0.17182	0.19608	0.22733	0.29505	0.35	0.38115	300	1.05296	1.37995	1.49372	300	1.99289	0.16515	0.01174	3.52213	1.79186	0.8502	300	5.69387	3.25908	1.85144
310	0.21619	0.26153	0.31431	0.26235	0.3265	0.34809	310	0.92952	1.21697	1.31402	310	2.68954	0.33315	0.08748	3.21274	1.12663	0.53487	310	4.87267	2.28633	0.99195
320	0.25757	0.3319	0.36675	0.21319	0.26578	0.29398	320	0.7845	1.01663	1.09401	320	3.31272	1.12709	0.37375	2.69775	0.54937	0.19714	320	3.96235	1.42803	0.44779
330	0.30249	0.36523	0.40966	0.15751	0.20269	0.2232	330	0.61066	0.78928	0.84724	330	3.6784	1.61291	0.61567	2.03145	0.30662	0.03417	330	2.9244	0.74552	0.15748
340	0.32824	0.40737	0.43895	0.10156	0.14158	0.15201	340	0.41882	0.53979	0.57866	340	4.08066	2.13767	0.92747	1.36946	0.18583	0.01765	340	1.81622	0.32182	0.05075
350	0.35074	0.42926	0.46427	0.03975	0.07084	0.07776	350	0.21269	0.27251	0.29237	350	4.20182	2.49323	1.254	0.66924	0.10753	0.01018	350	0.80116	0.12495	0.01824
360	0.36505	0.44593	0.47673	0.00125	0.000815	0.00062585	360	0.00152	-0.00077	0.00052	360	4.24458	2.50277	1.43189	0.03098	0.02922	0.00271	360	0.02017	0.00319	0.00036

## Sheet: Figure 4
Fig. 4B				Fig. 4C				Fig. 4D								Fig. 4E				Fig. 4F
AOS-training	AOA-training	AOS-testing	AOA-testing	AOS	AOA	AOS_pred	AOA_pred	AOA	AOS	AOA	AOS	AOA	AOS	AOA	AOS	AOS	AOA	AOS_pred	AOA_pred	AOA	AOS	AOA	AOS	AOA	AOS	AOA	AOS
-20	-20	-15	-20	-15	-20	-15.4435	-19.4839	PV1	PV1	PV2	PV2	PV3	PV3	PV1-3	PV1-3	-14.5013	-20.8116	-15	-20	PV1	PV1	PV2	PV2	PV3	PV3	PV1-3	PV1-3
-20	-18	-15	-18	-15	-18	-15.4349	-18.3874	4.0549	4.34959	4.91034	4.64773	3.52228	2.68142	0.51607	0.44346	-15.2031	-18.9038	-15	-18	4.71716	2.90134	4.386	2.97303	1.82246	0.46429	0.81156	0.49867
-20	-16	-15	-16	-15	-16	-14.9851	-16.1865	1.47399	1.6633	2.41309	2.30774	0.92395	0.72099	0.38739	0.43492	-15.6879	-17.0135	-15	-16	2.26057	2.45587	2.95736	2.44776	0.58122	0.33967	0.90376	0.20311
-20	-14	-15	-15	-15	-15	-15.6011	-14.7655	1.36299	1.78934	0.2457	0.04776	1.03801	0.83254	0.18653	0.01487	-15.684	-15.7259	-15	-15	2.49509	2.15195	3.01724	2.09075	0.11486	0.99813	1.01353	0.68789
-20	-12	-15	-14	-15	-14	-15.3589	-13.8003	2.78084	2.735	0.99201	0.97112	1.24518	0.2437	0.23446	0.60112	-15.1891	-13.4719	-15	-14	2.06159	1.99928	2.40905	1.71854	0.32397	0.62527	0.72591	0.68396
-20	-10	-15	-12	-15	-12	-14.9689	-11.1892	2.23374	2.10766	1.36163	1.4933	1.45056	1.78728	0.19971	0.35887	-15.5471	-12.6248	-15	-12	2.13108	1.62281	2.28942	1.53576	0.0873	0.46079	0.52806	0.18909
-20	-8	-15	-10	-15	-10	-15.3745	-9.10226	2.11612	2.31631	1.49049	1.63033	0.69182	1.46842	0.81082	0.03111	-14.8467	-9.27763	-15	-10	1.50329	1.05165	1.33921	1.01148	0.01274	0.70387	0.62475	0.54711
-20	-6	-15	-8	-15	-8	-15.5796	-8.3251	2.66315	2.06057	1.52215	2.0589	0.25019	0.59914	0.89774	0.37447	-15.8081	-7.67053	-15	-8	0.83	0.44617	1.40594	0.86663	1.21993	1.48294	0.72237	0.15326
-20	-4	-15	-6	-15	-6	-14.9808	-6.2252	0.27465	0.37951	0.64211	1.01712	0.18873	0.36071	0.3251	0.57957	-15.1002	-5.40593	-15	-6	1.85467	2.11987	1.99098	0.15395	1.59004	1.84084	0.32947	0.80812
-20	-2	-15	-5	-15	-5	-15.0627	-5.49292	0.39261	1.6363	0.85428	0.12402	0.02021	0.96668	0.2252	0.0192	-14.4126	-4.47849	-15	-5	2.06829	1.87706	1.20217	0.26483	1.5274	0.66674	0.59407	0.10021
-20	0	-15	-4	-15	-4	-15.0975	-4.33433	0.05345	0.57114	0.8639	0.88249	0.36605	1.43819	0.49292	0.06271	-14.8241	-4.53617	-15	-4	1.21241	2.02367	1.14365	0.35434	2.16212	1.83644	0.52151	0.58744
-20	2	-15	-2	-15	-2	-15.1557	-1.66239	0.08851	1.0913	0.38718	0.39993	0.58743	1.55078	0.33433	0.09753	-15.761	-2.81738	-15	-2	0.92028	1.96866	0.09034	1.02032	1.35833	3.05789	0.53617	0.17585
-20	4	-15	0	-15	0	-15.4204	0.17485	0.05909	1.41538	0.00264	0.13388	0.00527	0.29523	0.33761	0.15569	-15.6589	-0.19166	-15	0	0.52259	1.12822	3.29751	2.94981	0.02309	0.25146	0.81738	0.76099
-20	6	-15	2	-15	2	-15.1146	2.15619	0.43928	1.03852	0.12656	0.29556	0.1245	1.29435	0.17485	0.42036	-16.1675	1.82231	-15	2	0.11501	1.16718	1.69044	1.21898	0.02867	0.53551	0.19166	0.65888
-20	8	-15	4	-15	4	-15.2821	3.91619	0.1202	0.28268	0.1026	0.07188	0.4046	0.58757	0.15619	0.11457	-14.8859	3.11597	-15	4	0.31893	0.85765	2.13173	2.28598	0.08154	0.19724	0.17769	1.16748
-20	10	-15	5	-15	5	-15.2657	4.91309	0.39138	1.71342	0.01327	0.61125	0.10029	1.68494	0.08381	0.28207	-13.453	3.97837	-15	5	0.2882	0.47314	2.90852	2.529	0.0226	1.13412	0.88403	0.11409
-20	12	-15	6	-15	6	-15.2526	5.98524	1.19881	2.6033	0.24561	0.14531	0.07598	0.24158	0.08691	0.26574	-14.4994	5.34225	-15	6	0.55067	0.09308	2.96025	2.02694	0.62689	1.2564	1.02163	1.54697
-20	14	-15	8	-15	8	-15.2555	7.80806	0.58641	1.22874	0.34894	0.52833	0.28598	0.74298	0.01476	0.25263	-15.0067	7.54778	-15	8	0.62311	0.34267	2.28231	2.08459	0.15875	1.54514	0.65775	0.50063
-20	16	-15	10	-15	10	-15.733	10.3156	0.83702	1.57454	0.8736	0.22883	0.36358	1.11362	0.19194	0.25554	-15.2029	9.44957	-15	10	0.34049	0.08467	0.77189	1.09759	1.11037	0.04963	0.45222	0.00674
-20	18	-15	12	-15	12	-14.8671	12.052	1.29665	1.88778	0.25091	0.8128	0.14574	0.92097	0.31561	0.73297	-15.3213	12.0297	-15	12	0.70655	1.19733	0.77687	0.3465	2.83105	2.33075	0.55043	0.20287
-20	20	-15	14	-15	14	-16.2369	14.6397	1.3026	1.50863	0.77547	1.63693	0.90914	1.57921	0.05204	0.13286	-15.7526	14.4975	-15	14	1.52382	1.71568	1.78452	0.78803	0.46498	1.06695	0.02972	0.32129
-18	-20	-15	15	-15	15	-15.531	15.33	1.91225	1.88015	2.58794	3.15466	0.89688	1.47862	0.63967	1.23686	-15.4926	15.2789	-15	15	0.48154	0.62416	2.87734	1.74581	1.30076	1.9444	0.49752	0.75256
-18	-18	-15	16	-15	16	-14.8245	16.0109	2.14776	2.41316	1.9952	1.94583	0.8827	1.66516	0.33002	0.53099	-15.233	15.7785	-15	16	0.10346	0.32323	3.4095	2.24499	2.76165	2.70244	0.27891	0.49261
-18	-16	-15	18	-15	18	-15.2306	18.2622	2.30451	2.96007	0.07693	0.56083	0.81996	1.64833	0.0109	0.17552	-14.7507	16.9407	-15	18	0.90305	0.25071	4.06801	2.63435	2.62097	2.60158	0.22149	0.23302
-18	-14	-15	20	-15	20	-15.1826	20.5152	2.73275	2.59645	1.11524	1.32374	1.57473	2.2608	0.26221	0.23058	-14.5905	19.3131	-15	20	3.13388	2.39025	5.56315	3.53567	5.09256	3.29281	1.05931	0.24935
-18	-12	-5	-20	-5	-20	-5.00847	-18.5592	5.37256	3.94078	3.80591	4.2065	3.06658	3.55527	0.51523	0.18259	-3.81651	-19.2147	-5	-20	5.94356	4.32968	7.3127	4.65327	7.62514	4.28768	0.68688	0.40948
-18	-10	-5	-18	-5	-18	-5.20319	-17.8071	1.98751	1.15285	0.60456	1.05754	1.73046	1.00417	1.44083	0.00847	-4.31639	-17.1876	-5	-18	4.66659	1.61201	5.93861	1.02119	3.83134	0.58554	0.78527	1.18349
-18	-8	-5	-16	-5	-16	-5.87168	-16.7845	0.31259	0.27344	1.44201	1.551	0.15912	0.93496	0.19291	0.20319	-4.92964	-16.5374	-5	-16	3.27109	1.34893	2.99106	0.18695	1.70093	0.22882	0.81242	0.68361
-18	-6	-5	-15	-5	-15	-5.94294	-15.6518	0.5525	0.23506	2.43456	1.98568	1.66806	2.24881	0.78448	0.87168	-5.32283	-15.2692	-5	-15	2.02362	0.86715	1.21084	0.24261	0.06304	0.192	0.53745	0.07036
-18	-4	-5	-14	-5	-14	-6.18985	-15.283	0.23986	0.42287	3.31067	2.6676	2.24018	2.15698	0.65177	0.94294	-5.66308	-14.8537	-5	-14	1.57591	0.6635	0.28979	0.67351	0.79944	0.0589	0.2692	0.32283
-18	-2	-5	-12	-5	-12	-5.52408	-12.468	0.24561	0.05562	2.27516	2.05412	2.65163	2.07056	1.28304	1.18985	-5.23038	-11.0477	-5	-12	0.95667	0.55482	0.36402	0.91974	1.30566	0.15633	0.85369	0.66308
-18	0	-5	-10	-5	-10	-4.7437	-9.00335	0.38775	0.14156	2.86014	2.16808	4.01511	3.7133	0.46802	0.52408	-5.88561	-9.29638	-5	-10	0.99161	0.25472	1.41436	0.99169	3.44443	1.07187	0.95235	0.23038
-18	2	-5	-8	-5	-8	-4.14667	-7.66231	0.26698	0.2372	2.26374	0.71029	5.28846	7.0305	0.99665	0.2563	-5.72095	-7.05957	-5	-8	2.83044	0.45576	0.9027	1.12145	1.4758	0.15916	0.70362	0.88561
-18	4	-5	-6	-5	-6	-4.20491	-6.37429	2.38944	2.38967	1.40767	1.44013	5.9597	10.2586	0.33769	0.85333	-6.04599	-5.519	-5	-6	5.15503	1.71776	1.04902	1.37557	0.50134	0.12618	0.94043	0.72095
-18	6	-5	-5	-5	-5	-4.35794	-5.27418	1.28742	1.67457	0.32719	4.16796	4.55987	7.11516	0.37429	0.79509	-5.78789	-5.12198	-5	-5	6.40513	4.2973	1.42336	1.89394	2.12279	1.22546	0.481	1.04599
-18	8	-5	-4	-5	-4	-4.26126	-4.09204	0.49908	0.35436	2.15031	4.4331	1.97332	2.08942	0.27418	0.64206	-5.35247	-4.5137	-5	-4	8.01187	6.74	2.31039	2.53544	5.47394	4.12732	0.12198	0.78789
-18	10	-5	-2	-5	-2	-4.497	-2.74657	0.36408	0.08588	3.18433	3.11805	0.06882	0.91145	0.09204	0.73874	-5.55065	-2.85146	-5	-2	10.3747	9.66966	4.66916	3.47991	9.00015	7.60515	0.5137	0.35247
-18	12	-5	0	-5	0	-4.46577	-0.86732	0.93506	0.00795	1.4882	2.60802	0.23231	2.12758	0.74657	0.503	-6.02517	-0.17728	-5	0	0.06578	1.22092	12.8796	6.81922	7.31981	8.4851	0.85146	0.55065
-18	14	-5	2	-5	2	-4.64474	1.78501	1.03855	0.01094	0.07463	2.63896	0.40269	2.69721	0.86732	0.53423	-4.7327	2.05966	-5	2	0.8056	1.21043	0.59073	3.56532	0.4593	2.11107	0.17728	1.02517
-18	16	-5	4	-5	4	-5.7108	4.42079	1.21994	0.44645	1.19357	1.06037	0.62943	1.91612	0.21499	0.35526	-4.79505	2.77842	-5	4	1.0796	0.53088	10.7526	6.14965	0.19977	0.44887	0.05966	0.2673
-18	18	-5	5	-5	5	-5.59559	5.76093	5.19274	6.11808	1.06595	0.2056	4.06626	9.82042	0.42079	0.7108	-4.79472	4.57309	-5	5	0.53068	0.61554	8.55166	4.72142	5.81524	6.00547	1.22158	0.20495
-18	20	-5	6	-5	6	-5.20874	6.50518	9.34148	10.6988	0.7146	0.159	5.23671	10.9915	0.76093	0.59559	-5.01292	5.96092	-5	6	0.22148	0.52242	6.97935	3.95644	5.26303	4.59394	0.42691	0.20528
-16	-20	-5	8	-5	8	-4.74037	7.63656	10.1803	10.0635	0.49189	0.1714	5.99617	11.7074	0.50518	0.20874	-4.92258	8.365	-5	8	1.69719	1.18874	6.74469	3.38458	5.49868	4.23166	0.03908	0.01292
-16	-18	-5	10	-5	10	-5.34336	9.66988	6.77557	5.65313	1.66135	0.88745	5.70922	10.0001	0.36344	0.25963	-5.45119	10.6376	-5	10	5.90656	5.4222	5.38312	2.53492	5.12164	2.56345	0.365	0.07742
-16	-16	-5	12	-5	12	-5.24106	11.8401	4.19728	4.74692	0.11569	0.03986	4.70167	7.22391	0.33012	0.34336	-5.42656	12.5447	-5	12	4.00632	4.05779	3.74656	1.93364	4.87273	2.27532	0.6376	0.45119
-16	-14	-5	14	-5	14	-5.83002	14.8758	3.91523	3.55878	1.88308	1.5147	3.01348	4.0476	0.15991	0.24106	-4.86829	14.4423	-5	14	2.71221	2.68237	3.40057	1.00598	3.20404	1.4526	0.54471	0.42656
-16	-12	-5	15	-5	15	-5.50347	15.7176	3.00832	2.09257	2.54755	2.64338	1.5528	2.31033	0.87585	0.83002	-5.04991	16.2684	-5	15	2.31684	2.21117	1.75362	0.12546	0.5008	0.0039	0.44228	0.13171
-16	-10	-5	16	-5	16	-4.84092	15.9832	1.74757	1.02145	1.92255	2.15429	1.289	2.11723	0.71764	0.50347	-5.16822	16.1481	-5	16	1.67637	1.37767	1.06865	0.37396	1.09477	0.83741	1.26838	0.04991
-16	-8	-5	18	-5	18	-5.07922	18.3081	1.42678	0.02774	1.20666	1.63038	1.44608	1.87423	0.01677	0.15908	-4.50784	16.5205	-5	18	0.7575	0.871	0.59906	0.5851	0.9487	0.54331	0.14806	0.16822
-16	-6	-5	20	-5	20	-4.73701	19.6782	0.74218	1.14587	0.14474	0.61746	0.4033	0.38944	0.30805	0.07922	-4.18522	17.2723	-5	20	1.02277	0.26578	1.34168	1.33679	3.51765	1.29168	1.47955	0.49216
-16	-4	5	-20	5	-20	5.20645	-18.534	2.62638	2.23713	1.06448	1.00204	3.22358	2.199	0.32183	0.26299	3.90607	-17.5133	5	-20	2.07434	0.53051	3.92859	1.91628	5.90489	1.82025	2.72774	0.81478
-16	-2	5	-18	5	-18	5.88884	-18.7865	1.58802	0.64227	2.21374	0.05727	4.35218	2.45789	1.46597	0.20645	5.03124	-17.0306	5	-18	4.51767	0.1471	5.62822	1.70074	5.33201	1.61083	2.48671	1.09393
-16	0	5	-16	5	-16	5.04559	-17.1678	1.44777	1.59883	0.06314	0.78306	0.72228	0.41817	0.78649	0.88884	4.80956	-16.5009	5	-16	3.1912	0.58975	3.82125	1.11528	4.09647	1.25826	0.96945	0.03124
-16	2	5	-15	5	-15	4.79662	-15.5746	0.51912	0.31306	2.28424	1.60559	3.50341	2.68899	1.16778	0.04559	5.50924	-15.3965	5	-15	1.8818	0.50155	2.04649	0.79284	2.44928	1.38562	0.50095	0.19044
-16	4	5	-14	5	-14	5.22015	-14.5842	0.84512	0.57519	3.09988	1.96125	3.88299	3.00722	0.57458	0.20338	5.84323	-15.8261	5	-14	1.63816	0.66778	0.90377	0.39479	0.61462	0.2668	0.39647	0.50924
-16	6	5	-12	5	-12	4.54126	-11.5503	0.60014	0.19819	3.76319	2.22012	4.2387	3.35872	0.58418	0.22015	5.25258	-12.7055	5	-12	1.05181	0.74418	0.05813	0.06204	0.46227	0.82499	1.82609	0.84323
-16	8	5	-10	5	-10	4.48372	-8.55943	0.57194	0.02068	4.75895	2.55749	3.92298	3.44384	0.4497	0.45874	6.1109	-10.2268	5	-10	0.47679	0.43787	1.51198	0.19083	0.93324	0.75571	0.70552	0.25258
-16	10	5	-8	5	-8	5.30807	-7.32769	1.06402	0.09739	5.62602	2.82745	1.90747	2.4782	1.44057	0.51628	5.50755	-8.25965	5	-8	2.03285	0.03635	1.93963	0.33208	0.12547	0.44867	0.22677	1.1109
-16	12	5	-6	5	-6	4.25488	-5.54767	0.08214	0.38537	6.53905	4.10154	0.96509	0.8393	0.67231	0.30807	4.09788	-4.72857	5	-6	3.84636	1.00524	3.30518	0.88367	0.33774	0.38516	0.25965	0.50755
-16	14	5	-5	5	-5	4.32051	-4.6283	0.14045	0.29026	10.2164	7.09052	1.1812	0.39083	0.45233	0.74512	4.61416	-6.1265	5	-5	6.27032	3.62245	3.7111	0.69794	3.16306	2.65985	1.27143	0.90212
-16	16	5	-4	5	-4	4.56316	-3.8608	0.32816	0.36798	14.2676	12.0822	0.19794	0.23714	0.3717	0.67949	4.72308	-5.11511	5	-4	9.7032	7.39141	5.0948	1.87853	3.14602	2.4007	1.1265	0.38584
-16	18	5	-2	5	-2	5.54288	-1.77836	0.81494	0.45666	11.1613	8.81837	0.03834	1.23559	0.1392	0.43684	6.61051	-2.81159	5	-2	9.05532	8.38676	5.734	2.61499	6.31691	5.2625	1.11511	0.27692
-16	20	5	0	5	0	5.30323	0.36453	0.07658	0.7901	1.63737	1.70678	0.89725	3.79828	0.22164	0.54288	5.21501	0.35024	5	0	0.10074	0.20744	9.44666	6.90843	6.83253	7.79879	0.81159	1.61051
-14	-20	5	2	5	2	4.55515	2.18484	2.56068	0.24471	0.42745	2.03398	0.71135	2.05422	0.36453	0.30323	3.89787	2.27776	5	2	0.52529	0.82718	0.22583	2.69573	0.84782	1.67096	0.35024	0.21501
-14	-18	5	4	5	4	5.81773	5.83238	0.91751	1.23286	1.05783	0.96741	0.84664	4.92178	0.18484	0.44485	4.00365	3.09805	5	4	0.30062	0.06033	0.16596	0.23257	1.19439	1.17108	0.27776	1.10213
-14	-16	5	5	5	5	5.47555	5.9707	3.33474	0.11701	0.04741	0.12876	0.15419	2.27879	1.83238	0.81773	4.96296	5.66369	5	5	0.01534	0.83898	0.06787	1.54249	5.40654	3.26096	0.90195	0.99635
-14	-14	5	6	5	6	4.90136	6.637	2.54759	2.68436	0.71992	1.21287	0.70458	0.0453	0.9707	0.47555	5.06822	6.57073	5	6	0.18939	0.79769	0.22772	1.5721	4.88906	2.75606	0.66369	0.03704
-14	-12	5	8	5	8	5.01832	8.28328	2.06236	4.93494	1.9167	2.35187	0.80357	2.48363	0.637	0.09864	5.83738	9.9328	5	8	0.16238	0.49416	0.05954	2.18615	5.92975	3.17264	0.57073	0.06822
-14	-10	5	10	5	10	6.05328	11.1407	2.52754	4.01656	1.61922	2.72126	0.33247	0.13822	0.28328	0.01832	5.11979	10.5289	5	10	0.07139	0.2296	5.07681	3.56167	6.05223	3.24056	1.9328	0.83738
-14	-8	5	12	5	12	5.86752	13.1192	2.13602	3.27698	2.19027	2.25478	0.55482	0.83485	1.14071	1.05328	5.79299	13.0139	5	12	0.71005	1.19276	3.5691	2.22985	4.75158	2.9069	0.52892	0.11979
-14	-6	5	14	5	14	5.84765	15.0056	1.14708	2.26872	2.42739	2.10145	0.69953	0.14471	1.11918	0.86752	5.04412	12.8775	5	14	2.38295	2.88078	4.42361	2.53402	2.92545	2.05761	1.01387	0.79299
-14	-4	5	15	5	15	5.72656	15.8302	0.66177	1.49174	1.77587	1.47776	0.56659	0.13782	1.00562	0.84765	5.33902	15.0216	5	15	3.23002	3.42963	1.545	0.89724	1.05639	1.30912	1.12251	0.04412
-14	-2	5	16	5	16	5.51713	16.9868	0.8203	0.96912	1.33783	1.10155	0.13313	0.37554	0.83018	0.72656	5.15628	16.0722	5	16	2.42995	2.02463	2.14241	1.19599	0.0111	0.7994	0.02156	0.33902
-14	0	5	18	5	18	5.66654	19.2838	1.33464	0.81396	0.78945	0.76035	0.05445	0.01223	0.98682	0.51713	5.10186	18.0856	5	18	1.82373	1.42338	1.13527	0.5128	0.7401	0.30935	0.07224	0.15628
-14	2	5	20	5	20	5.77724	20.0779	0.30123	0.59807	0.11154	0.3669	0.27958	0.60776	1.28375	0.66654	5.0767	20.1815	5	20	0.5343	0.14615	0.7484	0.53235	2.82988	0.68959	0.08559	0.10186
-14	4	15	-20	15	-20	14.1011	-18.5961	0.05104	0.26763	0.07727	0.8813	1.40589	0.0768	0.07786	0.77724	13.7497	-18.9275	15	-20	1.75002	0.21502	1.19522	0.41498	5.19079	1.23131	0.18145	0.0767
-14	6	15	-18	15	-18	14.8025	-18.1822	4.37642	4.80667	1.85748	0.59962	4.42293	4.3409	1.40386	0.89888	14.3023	-18.3114	15	-18	4.62748	3.94197	3.57344	2.02858	3.69143	2.24068	1.07247	1.25034
-14	8	15	-16	15	-16	15.7013	-17.547	1.76729	2.86698	0.54363	0.16537	1.64322	1.54101	0.18219	0.19752	14.4585	-16.2455	15	-16	2.91812	2.84461	2.48614	1.73895	2.7168	1.99966	0.31135	0.69771
-14	10	15	-15	15	-15	15.8965	-16.1713	0.2669	1.03605	0.39969	0.09737	0.91321	0.53268	1.54704	0.70129	15.0745	-15.4448	15	-15	0.6304	0.72996	1.25923	1.44672	0.77074	1.24026	0.24552	0.54149
-14	12	15	-14	15	-14	15.7543	-14.7276	0.64013	0.63273	0.04648	0.23023	1.54076	1.62197	1.17128	0.89651	14.7219	-12.7438	15	-14	0.61028	0.57959	0.85284	1.17261	0.07641	0.36841	0.44484	0.0745
-14	14	15	-12	15	-12	15.3343	-12.2	0.23172	0.45316	0.53792	0.2574	1.41185	1.87834	0.72764	0.75434	15.2253	-11.7005	15	-12	0.04477	0.50766	1.3779	1.45868	0.37431	0.13459	1.25621	0.27813
-14	16	15	-10	15	-10	15.6483	-9.82319	0.48543	0.2863	0.52106	0.70937	1.09074	1.6475	0.19997	0.33425	15.3722	-9.62669	15	-10	0.69706	0.60973	1.98971	1.38575	0.28229	1.14331	0.29953	0.22529
-14	18	15	-8	15	-8	15.9241	-7.82166	1.96805	1.3816	0.22485	0.16253	1.02171	1.751	0.17681	0.64832	14.9623	-8.13956	15	-8	0.03828	0.78064	2.98623	1.32311	0.73984	1.09532	0.37331	0.37221
-14	20	15	-6	15	-6	15.0633	-6.26645	0.1761	0.87106	0.62274	0.67988	0.46494	0.87291	0.17834	0.92409	13.9697	-6.13376	15	-6	2.8355	1.95948	1.70733	1.06059	1.0775	1.40207	0.13956	0.03773
-12	-20	15	-5	15	-5	15.3846	-4.97397	0.29934	1.00622	1.07729	1.33253	0.22074	1.12535	0.26645	0.06326	14.41	-5.4202	15	-5	0.38455	0.1239	0.05402	0.90337	0.817	0.14038	0.13376	1.03029
-12	-18	15	-4	15	-4	16.0786	-3.94649	0.15293	0.22912	0.76629	1.10134	0.13367	0.14704	0.02603	0.38461	14.9414	-3.40783	15	-4	0.37768	0.13774	0.31356	0.83536	0.47646	0.34788	0.4202	0.59005
-12	-16	15	-2	15	-2	14.7673	-1.98034	0.18865	0.57506	0.767	1.42797	0.62927	0.69954	0.05351	1.07862	15.1383	-1.7109	15	-2	0.16479	1.24852	0.00632	0.25853	1.44309	2.15172	0.59217	0.0586
-12	-14	15	0	15	0	15.0127	-0.34246	0.0906	0.47978	0.30633	0.91484	0.02619	0.29623	0.01966	0.23273	15.5563	0.34474	15	0	0.75342	0.30556	2.42314	2.59143	0.57262	1.85509	0.2891	0.1383
-12	-12	15	2	15	2	14.8068	1.7542	0.28419	0.80833	0.09643	1.31706	0.53505	0.58954	0.34246	0.0127	15.3859	2.02402	15	2	0.25427	1.14159	2.21912	1.45221	0.44377	0.30192	0.34474	0.55633
-12	-10	15	4	15	4	16.1768	4.08035	0.10603	0.68959	0.23636	0.6429	0.3563	0.39985	0.2458	0.19323	14.2188	3.6452	15	4	0.01589	1.11719	0.91072	0.39009	0.65084	0.68955	0.02402	0.38594
-12	-8	15	5	15	5	14.6785	4.65831	0.04861	0.673	1.0787	2.25671	0.57718	0.59598	0.08035	1.17683	14.9642	5.36449	15	5	0.36471	0.0218	0.35815	0.6324	0.01961	0.4629	0.3548	0.78124
-12	-6	15	6	15	6	13.0292	4.56833	2.45995	4.01185	0.98182	1.31067	0.38263	0.6235	0.34169	0.32154	16.0393	7.37118	15	6	0.07652	0.15198	0.30849	1.00214	0.00301	0.25698	0.36449	0.03579
-12	-4	15	8	15	8	15.1878	8.44892	0.55646	1.1543	0.41558	1.46726	0.54121	1.2299	1.43167	1.9708	14.315	7.70792	15	8	0.44491	0.89711	0.55538	0.00358	0.5019	1.0642	1.37118	1.03931
-12	-2	15	10	15	10	16.6135	11.2176	1.08958	1.12252	0.12327	0.08549	1.73061	2.43706	0.44892	0.18779	15.41	9.8386	15	10	0.49467	1.36284	0.40646	0.68072	2.36	0.5555	0.29208	0.68502
-12	0	15	12	15	12	15.4787	12.2539	1.07355	0.89166	0.57865	0.57926	1.68167	2.72372	1.2176	1.61348	15.5071	12.3748	15	12	1.79667	1.24615	1.96852	1.21167	2.72849	1.3778	0.1614	0.41003
-12	2	15	14	15	14	15.5457	14.4088	1.10036	1.15346	0.15112	0.16461	0.87816	1.65598	0.25391	0.47873	15.1149	14.2183	15	14	1.39485	1.35832	1.83333	0.56455	1.4112	0.01637	0.37475	0.50715
-12	4	15	15	15	15	17.0099	16.7187	0.55039	1.22818	0.90855	0.60833	0.11009	0.18828	0.40883	0.54566	15.921	16.219	15	15	0.85222	0.85761	0.67677	1.12682	1.0592	1.83738	0.21826	0.11485
-12	6	15	16	15	16	14.5149	15.7264	1.39827	1.62705	0.80671	1.15709	0.52888	1.22242	1.7187	2.00989	15.8465	17.2368	15	16	1.09957	0.48519	0.04304	0.95705	2.02691	1.94675	1.21904	0.921
-12	8	15	18	15	18	15.2984	17.8665	2.49535	2.38556	1.4567	1.73521	1.26747	1.95411	0.27365	0.48513	15.5912	18.6799	15	18	0.81552	0.11273	0.19801	0.87709	3.19838	2.6583	1.23681	0.84645
-12	10	15	20	15	20	14.182	19.3243	3.70886	2.94869	2.80908	2.61062	2.5938	2.61971	0.1335	0.29843	15.2031	20.2563	15	20	0.90182	1.57465	1.06393	1.43791	5.30604	3.7501	0.67989	0.59119
-12	12	-20	-15	-20	-15	-18.9867	-14.9923	5.42936	3.64302	4.77376	4.60377	4.26909	3.44877	0.67572	0.81799	-20.0344	-15.2688	-20	-15	3.04175	3.08819	2.44515	2.2972	7.58719	5.71277	0.25632	0.2031
-12	14	-18	-15	-18	-15	-18.3617	-15.6688	4.40514	7.23728	3.37015	4.30045	2.56825	4.40429	0.0077	1.01326	-18.5127	-15.2461	-18	-15	3.84862	4.45557	1.68229	1.79172	2.95979	3.13952	0.26882	0.03437
-12	16	-16	-15	-16	-15	-16.5831	-15.0506	2.45076	3.99149	1.88963	1.77247	2.22441	2.94474	0.66879	0.36168	-16.8736	-16.2352	-16	-15	2.76731	2.94797	1.01892	1.3059	0.34107	0.88057	0.24612	0.51267
-12	18	-14	-15	-14	-15	-15.3123	-15.9399	3.33486	3.77651	1.64573	1.47426	1.61261	1.06304	0.05059	0.58306	-14.316	-16.6815	-14	-15	1.43083	1.68363	2.03377	1.44846	1.02264	1.1544	1.23522	0.87357
-12	20	-12	-15	-12	-15	-12.7217	-15.696	1.44858	1.04844	1.41796	1.18342	0.28149	0.00714	0.93989	1.31234	-11.6213	-16.169	-12	-15	2.3785	2.18048	0.83418	1.88088	0.34706	0.77775	1.68145	0.31601
-10	-20	-10	-15	-10	-15	-10.7556	-15.7036	0.76815	2.2991	0.62611	0.09184	0.36497	0.44106	0.69602	0.72165	-9.21618	-14.6718	-10	-15	2.03795	1.14847	0.36903	1.41516	1.24441	1.19915	1.169	0.37872
-10	-18	-8	-15	-8	-15	-8.6165	-15.2606	1.24564	3.14059	0.25147	0.21996	0.64769	0.00355	0.70361	0.75564	-7.89585	-14.0786	-8	-15	0.84133	0.46218	0.2597	1.34915	2.03792	1.4401	0.32822	0.78382
-10	-16	-6	-15	-6	-15	-7.0283	-15.8585	0.47185	0.95484	1.57859	1.68243	1.05895	0.34712	0.26057	0.6165	-6.42464	-15.8349	-6	-15	0.72382	0.74997	1.64234	0.88519	1.40896	0.94833	0.92143	0.10415
-10	-14	-4	-15	-4	-15	-4.16511	-15.2985	0.057	0.23121	2.76874	3.53645	1.25916	0.14312	0.85848	1.0283	-4.28532	-13.6585	-4	-15	1.01078	0.04314	0.91093	0.13826	0.74557	1.42542	0.83486	0.42464
-10	-12	-2	-15	-2	-15	-2.1075	-15.5013	0.01015	0.41328	0.17417	0.20818	1.67449	2.08686	0.29849	0.16511	-2.33556	-16.3751	-2	-15	0.55886	0.77075	0.45484	0.77634	1.40078	0.46484	1.34155	0.28532
-10	-10	0	-15	0	-15	0.38482	-16.1087	0.1911	0.02996	0.89747	0.85796	0.93231	0.53506	0.50127	0.1075	-0.21013	-15.2938	0	-15	0.62961	0.03392	0.86594	0.193	1.36439	1.1857	1.37509	0.33556
-10	-8	2	-15	2	-15	1.75203	-15.3945	0.7116	0.23217	1.4757	0.02344	2.24058	0.05721	1.10872	0.38482	1.95106	-15.5387	2	-15	0.66232	0.1059	1.52336	0.48856	3.02713	0.05043	0.29382	0.21013
-10	-6	4	-15	4	-15	4.20867	-15.994	0.49206	0.54801	1.46896	0.09232	1.62105	0.99784	0.39452	0.24797	4.09543	-14.7604	4	-15	1.01935	0.69627	1.7021	0.13776	0.65758	0.61359	0.53868	0.04894
-10	-4	6	-15	6	-15	5.95165	-14.7549	0.11489	0.05986	0.91303	0.54594	3.40433	2.22644	0.99397	0.20867	7.31688	-15.5408	6	-15	0.07181	0.06625	1.46718	0.46523	1.10146	0.06774	0.23956	0.09543
-10	-2	8	-15	8	-15	7.6572	-14.2928	0.65864	1.37695	2.6712	1.98327	2.71516	2.98185	0.24509	0.04835	8.35526	-15.6483	8	-15	0.92406	0.31149	3.2606	0.85205	0.36801	0.96528	0.54083	1.31688
-10	0	10	-15	10	-15	8.74178	-13.7306	0.000484467	0.48539	0.07271	0.20626	1.07115	1.11901	0.70722	0.3428	10.7248	-14.8352	10	-15	0.34003	0.29459	1.56293	0.69323	1.47009	0.53444	0.64833	0.35526
-10	2	12	-15	12	-15	13.6161	-16.1534	0.24352	0.21923	2.69684	2.26216	0.0568	0.35838	1.2694	1.25822	12.3154	-15.2197	12	-15	1.63065	1.90024	1.74146	0.97417	0.50322	0.45005	0.16479	0.72481
-10	4	14	-15	14	-15	15.233	-16.4919	0.57395	0.49921	0.211	0.76288	1.23663	1.24773	1.15341	1.61612	14.6242	-15.9129	14	-15	2.5152	2.14729	0.64739	0.83764	0.46888	0.2235	0.21968	0.31538
-10	6	16	-15	16	-15	16.0272	-15.3843	0.67833	0.60621	0.75703	0.77855	2.02682	2.0235	1.49193	1.23302	16.4495	-15.0128	16	-15	2.10464	1.88869	1.14657	1.15606	0.74734	0.06563	0.91287	0.62416
-10	8	18	-15	18	-15	16.8562	-13.7232	0.90811	1.17685	1.07203	0.73764	0.33031	0.68649	0.38428	0.02723	18.2061	-15.7179	18	-15	1.00971	0.3457	1.30983	1.12877	0.50351	0.24196	0.01279	0.44947
-10	10	20	-15	20	-15	17.6219	-13.2708	4.65586	4.78071	1.94525	1.87332	1.6335	1.37844	1.27679	1.14378	19.5391	-14.6848	20	-15	1.60562	1.78975	0.85806	0.28272	0.08474	0.28246	0.71792	0.20606
-10	12	-20	-5	-20	-5	-19.0926	-4.73321	2.21875	3.16091	3.48659	4.18573	2.90721	3.45594	1.72921	2.3781	-20.0239	-5.20384	-20	-5	2.41796	3.75072	0.000348091	1.14993	2.36218	2.61681	0.31521	0.46085
-10	14	-18	-5	-18	-5	-17.7381	-4.77024	0.98583	2.24039	0.38018	0.72584	0.19049	1.54192	0.26679	0.90738	-18.2931	-5.07769	-18	-5	0.26631	1.16749	1.0581	1.16393	0.82575	1.69374	0.20384	0.02391
-10	16	-16	-5	-16	-5	-16.491	-5.4314	0.36679	0.68521	0.05491	0.3472	0.01007	0.23687	0.22976	0.26188	-15.6696	-5.0232	-16	-5	0.0926	0.23145	1.33503	0.29625	0.3066	0.48507	0.07769	0.29306
-10	18	-14	-5	-14	-5	-14.3179	-5.61736	0.35054	0.78951	0.80416	0.3043	0.28815	0.71194	0.4314	0.49103	-13.6975	-4.59303	-14	-5	0.47105	1.35266	0.733	0.2089	1.10442	1.68597	0.0232	0.33042
-10	20	-12	-5	-12	-5	-11.4543	-5.46229	0.22814	0.65241	0.89603	1.03461	0.28271	0.82697	0.61736	0.31789	-11.2721	-4.35551	-12	-5	0.97384	1.12819	0.21427	0.83326	2.89464	2.47069	0.40697	0.30248
-8	-20	-10	-5	-10	-5	-9.8795	-5.0096	0.08436	1.04374	0.96004	1.63663	1.0837	3.59342	0.46229	0.54572	-10.2072	-4.92637	-10	-5	0.31491	0.43751	0.47864	0.8232	2.49303	2.70914	0.64449	0.72795
-8	-18	-8	-5	-8	-5	-8.23478	-5.03684	0.75044	2.28151	0.66399	0.75171	1.25445	4.15571	0.0096	0.1205	-8.15329	-5.205	-8	-5	0.22839	0.54606	1.18509	1.02213	2.13407	2.65157	0.07363	0.20718
-8	-16	-6	-5	-6	-5	-5.81437	-4.80483	0.63212	0.60489	0.1044	1.34082	1.348	2.84711	0.03684	0.23478	-5.89331	-5.36018	-6	-5	3.27108	3.64851	0.70341	1.56901	2.08322	3.29277	0.205	0.15329
-8	-14	-4	-5	-4	-5	-4.14096	-5.33945	0.53012	0.31718	1.479	1.91154	1.59261	2.29256	0.19517	0.18563	-4.18072	-4.30441	-4	-5	9.70211	8.9589	1.55491	2.23252	3.38122	3.65904	0.36018	0.10669
-8	-12	-2	-5	-2	-5	-2.66386	-5.07794	0.23281	0.33499	0.30767	2.1444	3.46318	3.13881	0.33945	0.14096	-2.52655	-5.0747	-2	-5	9.85459	6.49535	6.07045	2.91341	6.37894	4.68177	0.69559	0.18072
-8	-10	0	-5	0	-5	0.07286	-4.99031	0.01069	0.34076	0.0915	1.43551	1.17105	0.90261	0.07794	0.66386	-0.2738	-4.88999	0	-5	6.87486	4.42376	5.93058	0.68235	7.55342	4.4797	0.0747	0.52655
-8	-8	2	-5	2	-5	0.91689	-4.90616	1.27729	0.87983	1.18072	1.4802	1.14426	1.0241	0.00969	0.07286	0.64622	-4.98328	2	-5	0.69442	0.04776	2.48606	1.26438	2.16448	0.10388	0.11001	0.2738
-8	-6	4	-5	4	-5	2.90025	-4.56506	0.1724	0.18547	0.8964	0.40269	1.04578	0.11986	0.09384	1.08311	2.95102	-4.9502	4	-5	2.76237	0.57922	7.65664	2.53901	7.01994	4.97871	0.01672	1.35378
-8	-4	6	-5	6	-5	5.9372	-4.42161	0.28045	0.17019	10.994	8.61054	0.8126	1.22388	0.43494	1.09975	5.39711	-5.49582	6	-5	9.73322	5.47845	7.25779	2.44642	3.883	2.95004	0.0498	1.04898
-8	-2	8	-5	8	-5	7.53762	-4.24124	0.41082	0.85045	9.78263	9.7651	0.10378	1.85689	0.57839	0.0628	7.21994	-4.73714	8	-5	6.39285	6.33802	2.45538	0.94782	1.8715	1.31811	0.49582	0.60289
-8	0	10	-5	10	-5	10.1886	-4.45786	0.09806	0.17875	4.72633	5.83656	0.54706	0.64426	0.75876	0.46238	9.26846	-4.64976	10	-5	0.9206	1.71751	1.57787	0.92992	1.2906	2.09478	0.26286	0.78006
-8	2	12	-5	12	-5	12.8658	-5.09165	0.33267	0.81359	4.77006	5.57898	0.85473	0.29618	0.54214	0.1886	11.3446	-5.10504	12	-5	0.13187	0.34132	0.40118	0.0247	1.18516	1.79	0.35024	0.73154
-8	4	14	-5	14	-5	14.4209	-5.14861	0.86586	0.66619	1.7509	2.58274	0.62038	0.41773	0.09165	0.86584	13.1368	-5.31378	14	-5	0.31353	0.22418	1.26829	0.74531	0.34263	0.7459	0.10504	0.65537
-8	6	15	-5	16	-5	16.803	-5.16115	0.57316	0.11043	0.74312	0.76557	0.15333	0.5626	0.14861	0.42088	16.013	-5.5096	16	-5	0.32263	0.99295	0.49746	0.31755	0.66676	0.31846	0.31378	0.86323
-8	8	16	-5	18	-5	18.0864	-4.99336	0.30332	0.06041	0.3765	0.79065	0.22541	0.2372	0.16115	0.80304	18.282	-4.94502	18	-5	0.42256	0.36373	0.25658	0.63563	0.28679	0.64253	0.5096	0.01297
-8	10	18	-5	20	-5	18.5588	-4.16436	0.54526	0.63498	0.13912	0.08199	0.00053978	0.04983	0.00664	0.08639	18.9827	-5.07153	20	-5	0.1587	0.20704	0.28288	0.69162	0.71362	0.49961	0.05498	0.282
-8	12	20	5	-20	5	-18.6659	5.14976	0.36628	0.43328	0.11324	0.66995	0.5648	1.23489	0.83564	1.44119	-17.0931	5.55425	-20	5	0.30794	1.42986	0.52249	1.29495	1.16867	1.93145	0.07153	1.01734
-8	14	-20	5	-18	5	-18.1091	5.20462	1.23772	3.29185	0.14771	1.15332	1.20378	3.48557	0.14976	1.33406	-16.553	5.00525	-18	5	0.18641	0.86535	0.35079	2.80732	0.62634	1.36192	0.55425	2.90693
-8	16	-18	5	-16	5	-17.1881	4.9807	0.72205	1.03159	0.11182	0.38907	0.95879	2.02582	0.20462	0.10909	-14.5977	4.0676	-16	5	0.56359	0.7484	1.01221	0.39741	0.11575	0.12648	0.00525	1.44699
-8	18	-16	5	-14	5	-13.4383	4.75939	0.94294	2.37621	0.02847	1.2119	0.38842	0.32781	0.0193	1.1881	-11.2567	4.49818	-14	5	0.38936	0.18914	2.25448	1.26099	0.1302	1.76358	0.9324	1.4023
-8	20	-15	5	-12	5	-11.5662	4.5281	1.53717	2.97026	0.45385	1.04743	0.20882	0.88354	0.24061	0.56175	-8.98905	5.1871	-12	5	0.4226	0.24093	4.14148	1.71846	0.78392	0.67069	0.50182	2.74335
-6	-20	-14	5	-10	5	-9.83644	5.0336	2.0112	3.72801	0.31444	0.71097	0.37884	2.72106	0.4719	0.43376	-7.76728	5.35052	-10	5	0.14805	0.36078	5.23738	2.26783	2.35009	2.68606	0.1871	3.01095
-6	-18	-12	5	-8	5	-7.58187	5.14699	3.51416	4.87534	0.37542	0.1913	0.93377	4.34177	0.0336	0.16356	-6.52898	4.59688	-8	5	0.26183	0.64677	6.17669	3.14696	4.93168	5.91673	0.35052	2.23272
-6	-16	-10	5	-6	5	-6.31575	5.22473	6.14456	8.56108	0.06328	0.39107	1.42336	6.34319	0.14699	0.41813	-4.80293	3.64632	-6	5	0.31997	1.51018	7.06955	3.91906	6.54004	5.61397	0.40312	1.47102
-6	-14	-8	5	-4	5	-4.33118	5.25839	8.73099	11.1314	0.03026	0.70029	3.57825	8.44793	0.22473	0.31575	-3.06922	4.62558	-4	5	0.1217	0.88022	7.53767	3.68423	6.22477	5.75761	1.35368	1.19707
-6	-12	-6	5	-2	5	-2.21046	4.18404	9.59972	10.2251	0.077	0.15143	1.95718	4.35955	0.25839	0.33118	-1.39518	5.77721	-2	5	0.29516	0.49717	5.35676	3.08225	5.08313	4.31538	0.37442	0.93078
-6	-10	-5	5	0	5	0.29619	4.68839	1.93938	3.64516	0.38469	0.15404	0.01134	0.55657	0.81596	0.21046	-0.01792	3.87507	0	5	0.51529	0.25037	1.80655	1.89357	3.21391	1.75795	0.77721	0.60482
-6	-8	-4	5	2	5	2.27766	5.30416	2.47308	1.07739	0.23596	0.52831	0.03316	1.13098	0.31161	0.29619	1.96014	5.66539	2	5	1.55278	0.56578	1.69773	2.01622	0.01636	0.66309	1.12493	0.01792
-6	-6	-2	5	4	5	4.0658	4.84551	0.47579	0.41155	0.05575	0.41104	0.40801	0.05354	0.30416	0.27766	4.22072	6.4414	4	5	0.79259	0.24523	1.21166	0.44822	1.21263	0.88472	0.66539	0.03986
-6	-4	0	5	6	5	6.22395	4.75367	0.79999	0.38219	1.31976	1.38297	0.49483	1.59694	0.15449	0.0658	5.01642	3.82926	6	5	0.00667	0.37059	0.60649	0.9298	4.97464	3.05539	1.4414	0.22072
-6	-2	2	5	8	5	8.01841	5.33789	6.87329	6.50573	0.46174	2.03356	0.27026	2.17184	0.24633	0.22395	7.82216	4.46219	8	5	0.44215	0.45883	0.12895	1.71433	7.06751	5.3123	1.17074	0.98358
-6	0	4	5	10	5	11.382	5.88843	6.32508	6.84688	0.30418	1.59859	1.06119	0.37874	0.33789	0.01841	11.0586	6.1008	10	5	0.22759	0.18143	0.50506	0.27636	5.23379	5.20183	0.53781	0.17784
-6	2	5	5	12	5	13.2692	4.89841	5.63468	6.51002	0.52026	1.50259	0.73312	0.5039	0.88843	1.38198	11.8715	5.05424	12	5	0.16123	0.13255	0.17111	0.23912	2.68638	3.73602	1.1008	1.05863
-6	4	6	5	14	5	14.8583	5.05996	4.05066	5.9937	1.00017	2.12608	0.14174	0.33823	0.10159	1.26924	13.6905	5.29141	14	5	0.44688	0.89882	0.28092	0.46073	1.03064	1.58655	0.05424	0.12854
-6	6	8	5	16	5	15.7272	4.43249	3.06289	4.54648	1.14425	2.09259	0.40468	0.64489	0.05996	0.85829	16.0525	5.40144	16	5	0.1414	0.05649	0.35048	0.98849	0.19714	0.55727	0.29141	0.30952
-6	8	10	5	18	5	17.7771	4.82859	1.9507	3.38065	0.5941	1.7588	0.39485	0.46101	0.56751	0.27284	17.4204	5.18937	18	5	0.03826	0.53706	0.04141	0.21565	0.09917	0.2779	0.40144	0.05252
-6	10	12	5	20	5	19.4681	5.28538	0.3958	0.45296	0.34024	0.96285	0.19352	0.48257	0.17141	0.22289	19.4713	5.10168	20	5	0.05574	0.33463	0.76367	1.80926	0.0182	0.4268	0.18937	0.57955
-6	12	14	15	-20	15	-19.2585	15.1423	1.8288	1.29783	1.0146	0.98821	0.09465	0.8438	0.28538	0.53192	-19.629	14.9706	-20	15	0.32487	0.98462	0.76964	1.5401	0.2811	0.25507	0.10168	0.52871
-6	14	15	15	-18	15	-18.6666	15.771	3.70738	4.20473	1.818	2.69744	1.85478	2.9969	0.14233	0.74146	-17.5954	14.6013	-18	15	2.18804	3.11585	5.33978	5.3157	5.13225	3.66175	0.02942	0.37101
-6	16	16	15	-16	15	-17.1977	15.4701	2.2685	1.84018	1.18125	0.77423	1.36086	2.02928	0.771	0.66663	-15.5633	14.1033	-16	15	1.43544	1.54195	4.53734	3.78271	2.99351	3.1037	0.39871	0.40456
-6	18	18	15	-14	15	-13.7833	15.1985	2.36356	2.61996	2.25521	2.68105	1.33644	2.08854	0.47013	1.19769	-13.9666	14.788	-14	15	0.87294	0.1191	3.65431	2.87663	2.06914	2.09292	0.8967	0.43672
-6	20	20	15	-12	15	-11.9759	14.692	1.75542	1.93592	0.76108	0.26326	0.55893	1.30935	0.19849	0.21668	-10.9203	14.0235	-12	15	0.21413	0.82311	2.90718	1.92877	2.01536	2.17671	0.21199	0.03339
-4	-20	-20	15	-10	15	-10.2068	15.2975	0.9886	1.76478	0.29971	0.03687	0.23797	0.89234	0.30804	0.02408	-9.12352	14.0965	-10	15	0.13494	0.30158	2.54584	2.03619	0.08051	0.20814	0.97647	1.07972
-4	-18	-18	15	-8	15	-8.89551	16.2024	0.07778	0.07078	1.72239	1.33164	0.28679	1.15687	0.2975	0.20682	-8.13389	15.1981	-8	15	0.52694	0.27319	1.78658	1.70354	1.86015	1.69718	0.90349	0.87648
-4	-16	-16	15	-6	15	-5.92251	15.0295	1.38151	0.4452	2.15636	3.00229	0.43406	1.26817	1.20244	0.89551	-6.31637	15.1253	-6	15	1.25502	0.15479	0.32389	0.92383	1.49835	1.65342	0.19806	0.13389
-4	-14	-15	15	-4	15	-4.2928	15.8321	2.38671	1.72177	1.94432	2.35625	0.31303	0.21934	0.02953	0.07749	-3.91916	14.2071	-4	15	1.34138	1.11273	1.15567	0.19755	0.40325	0.29146	0.12527	0.31637
-4	-12	-14	15	-2	15	-2.26526	16.1102	0.94504	0.34554	1.74261	0.86478	2.88177	3.30231	0.83214	0.2928	-2.20503	14.9989	-2	15	1.16027	1.69931	0.29451	0.28727	0.3611	0.29537	0.7929	0.08084
-4	-10	-12	15	0	15	0.0143	14.9591	0.46038	0.30803	2.18301	0.46518	0.95571	2.81754	1.11024	0.26526	0.04905	14.3499	0	15	1.05428	1.11282	1.3989	0.25557	0.72712	0.40454	0.0011	0.20503
-4	-8	-10	15	2	15	2.10708	15.9681	0.94486	0.11303	0.34466	0.44613	0.95856	0.22436	0.04085	0.0143	2.24301	15.1434	2	15	0.5274	0.3775	0.74038	0.17552	2.32492	0.03662	0.6501	0.04905
-4	-6	-8	15	4	15	4.18707	15.1443	0.86249	0.15506	0.39427	0.9752	0.5344	0.0705	0.96815	0.10708	3.87042	14.3671	4	15	1.33174	0.58731	0.34961	0.26737	1.26877	0.65793	0.14342	0.24301
-4	-4	-6	15	6	15	6.08259	14.6401	1.31128	0.28541	1.38164	0.83188	0.21674	0.33453	0.14427	0.18707	6.15302	14.3756	6	15	3.14983	1.87533	0.29723	0.04647	0.13979	0.03085	0.63291	0.12958
-4	-2	-5	15	8	15	9.11555	16.6538	1.93082	1.36561	2.44221	2.78176	1.55233	0.98033	0.35995	0.08259	7.59369	13.7788	8	15	2.73556	2.10523	0.08463	0.26794	0.52171	0.04085	0.62436	0.15302
-4	0	-4	15	10	15	11.2163	16.7652	1.21716	0.73875	2.10706	1.61177	1.96551	0.73481	1.6538	1.11555	10.1877	15.0734	10	15	0.52	1.24398	0.10382	0.13595	0.58203	0.36484	1.22121	0.40631
-4	2	-2	15	12	15	10.4726	13.2545	0.59118	0.3249	1.45219	1.43361	1.89395	0.97256	1.7652	1.21631	11.8914	14.9861	12	15	0.07675	0.45185	1.71793	0.62754	1.10146	1.20111	0.07342	0.18772
-4	4	0	15	14	15	12.7111	14.2144	1.66137	0.93587	0.81295	1.48571	0.43796	0.10006	1.74552	1.52742	14.4872	15.6487	14	15	0.36217	0.27172	1.30526	0.5927	1.49298	1.53805	0.01392	0.10862
-4	6	2	15	16	15	17.2971	15.6851	1.3672	1.41387	0.37235	0.48362	0.10552	1.00617	0.78557	1.28885	16.9171	15.9815	16	15	1.4496	1.06217	0.52102	0.19642	2.36181	2.35174	0.64867	0.48721
-4	8	4	15	18	15	16.5534	13.8208	1.37654	2.02535	1.73486	1.56092	1.05445	0.61415	0.68505	1.29711	18.0794	15.2069	18	15	0.39444	0.23223	1.02444	0.17256	1.43017	1.05564	0.98151	0.91712
-4	10	5	15	20	15	18.0553	13.7825	1.39846	2.52559	2.89648	3.4544	2.39628	2.15853	1.17918	1.4466	18.5581	14.3422	20	15	1.33845	1.8549	1.65755	1.94244	2.20928	1.39754	0.20694	0.07939
-4	12	6						2.48671	3.86288	4.7167	6.19718	3.47422	4.22452	1.21746	1.94473					3.94404	4.59488	2.71113	2.52882	3.16249	2.22942	0.65775	1.44187
-4	14	8
-4	16	10
-4	18	12
-4	20	14
-2	-20	15
-2	-18	16
-2	-16	18
-2	-14	20
-2	-12
-2	-10
-2	-8
-2	-6
-2	-4
-2	-2
-2	0

## Sheet: Figure 5
Fig. 5B							Fig. 5C							Fig. 5D							Fig. 5E								Fig. 5F
Time	Vx	V1 of #1	Vy	P1 of #1	Vz	P1 of #2	Time	Vx-Motion capture	Vy-Motion capture	Vz-Motion capture	Vx-Estimate	Vy-Estimate	Vz-Estimate	0	Vx-EKF	Vy-EKF	Vz-EKF	Vx-Estimate	Vy-Estimate	Vz-Estimate	x-V	y-V	z-V	Resultant-V	x-V	y-V	z-V	Resultant-V	Time	D1 of sensor #2	2Hz High pass
0	0.000310296	2.49912	-0.01366	2.50329	-0.00156	2.50536	0	0	0	0	0.02037	0.0136	0.03746	0.02	0.16577	-0.000429066	0.60612	0.19527	-0.11644	0.79826	Indoor flight	Indoor flight	Indoor flight	Indoor flight	Outdoor flight	Outdoor flight	Outdoor flight	Outdoor flight	0	2.4946	0.29754	-0.34
0.02	-0.000909589	2.49853	5.07792e-05	2.50272	-0.000246057	2.50611	0.02	0.00208	-0.000496	0.0017	0.02283	0.01346	0.0373	0.04	0.16281	-0.0023	0.60005	0.1883	-0.11381	0.79673	0.02037	0.0136	0.03746	0.04476	0.0295	0.11601	0.19214	0.20162	0.02	2.5876	0.05708	0.89
0.04	0.00277	2.49895	-0.0045	2.50263	0.000294613	2.50682	0.04	0.00176	5.16e-05	0.000694	0.02422	0.01339	0.03691	0.06	0.16005	-0.00454	0.59587	0.18236	-0.11321	0.79117	0.02075	0.01395	0.0356	0.04302	0.02549	0.11151	0.19669	0.20481	0.04	2.3649	-0.26451	-1.78
0.06	4.81523e-05	2.49975	0.0193	2.50307	-0.000195104	2.50747	0.06	0.00291	-0.000475	0.00198	0.02619	0.01327	0.03674	0.08	0.15798	-0.00706	0.59509	0.17954	-0.11575	0.78725	0.02246	0.01334	0.03622	0.04424	0.02231	0.10867	0.1953	0.20276	0.06	2.5383	-0.07677	0.32
0.08	0.000952509	2.50054	-0.01129	2.50378	0.000360487	2.50806	0.08	0.00445	0.000503	0.00202	0.0284	0.01337	0.03641	0.1	0.15591	-0.00982	0.59538	0.1748	-0.11416	0.79078	0.02328	0.01375	0.03476	0.04348	0.02156	0.10869	0.19216	0.19998	0.08	2.5027	-0.11443	0.22
0.1	-0.000661567	2.50001	-0.00357	2.50482	-0.000815023	2.50859	0.1	0.004	0.000825	0.00378	0.02951	0.01349	0.03671	0.12	0.15297	-0.01285	0.59465	0.17139	-0.11661	0.78031	0.02395	0.01286	0.03439	0.04316	0.01889	0.10434	0.1954	0.20235	0.1	2.5035	-0.06628	-0.03
0.12	0.000704366	2.49954	0.00846	2.5062	-1.40726e-05	2.50904	0.12	0.00597	0.000568	0.00305	0.03175	0.01314	0.03596	0.14	0.14942	-0.01608	0.59276	0.16551	-0.11634	0.77775	0.02551	0.01267	0.03293	0.04343	0.01842	0.10376	0.18566	0.19323	0.12	2.5066	-0.01551	0.74
0.14	-0.000502366	2.49879	-0.00736	2.50768	0.000772446	2.50943	0.14	0.00575	0.00114	0.00252	0.03285	0.01301	0.03554	0.16	0.14573	-0.01974	0.59238	0.16207	-0.11848	0.76797	0.02578	0.01257	0.03291	0.04301	0.01609	0.10026	0.18499	0.19212	0.14	2.3724	-0.06055	-0.91
0.16	0.000101251	2.49794	0.02003	2.5091	0.000451925	2.50974	0.16	0.0035	0.000133	0.0021	0.03285	0.01259	0.03512	0.18	0.14171	-0.02372	0.59636	0.15335	-0.11556	0.78515	0.0271	0.01187	0.03302	0.04373	0.01634	0.09874	0.17559	0.18341	0.16	2.5452	0.14441	0.92
0.18	0.000505643	2.49732	-0.000698019	2.51082	-0.000227512	2.50998	0.18	0.00527	0.000769	0.00252	0.03491	0.01249	0.03463	0.2	0.13765	-0.02772	0.60248	0.14729	-0.11721	0.79289	0.02935	0.01245	0.03302	0.04562	0.01164	0.09184	0.18879	0.19486	0.18	2.4262	0.01116	0.04
0.2	-0.000509848	2.49648	-0.000251407	2.51255	-0.000107252	2.51015	0.2	0.00412	0.0007	0.00139	0.03544	0.01217	0.034	0.22	0.13506	-0.03167	0.60678	0.14438	-0.11923	0.78612	0.02964	0.01172	0.03211	0.04484	0.00964	0.08949	0.19041	0.1963	0.2	2.4213	0.03566	-0.07
0.22	-0.000797705	2.49637	0.00235	2.51436	0.000210252	2.51024	0.22	0.00157	3.76e-06	-0.000153	0.03516	0.01167	0.03335	0.24	0.13552	-0.03555	0.61049	0.14429	-0.11892	0.7799	0.03132	0.01147	0.03261	0.04619	0.00932	0.08756	0.17934	0.18567	0.22	2.5184	0.10028	0.9
0.24	-0.000250887	2.49598	0.000950038	2.5162	0.000214197	2.51027	0.24	0.000866	0.000105	-0.000436	0.03578	0.0114	0.03284	0.26	0.13597	-0.03961	0.61408	0.1453	-0.1215	0.77585	0.03359	0.01167	0.0335	0.04826	0.00877	0.08337	0.16941	0.17564	0.24	2.4851	0.01356	-0.15
0.26	0.000660313	2.49581	5.11381e-05	2.51793	2.88877e-05	2.51023	0.26	-0.00164	0.000432	-0.000842	0.03547	0.01119	0.03248	0.28	0.1347	-0.04495	0.61707	0.14347	-0.11987	0.78134	0.03492	0.01129	0.03327	0.04891	0.00933	0.08189	0.16177	0.16844	0.26	2.6095	0.06829	1.3
0.28	-0.00195	2.49545	-0.01043	2.51936	-0.000396	2.51014	0.28	-0.00124	0.000293	-0.0013	0.03652	0.01085	0.03174	0.3	0.13324	-0.05135	0.61989	0.1439	-0.12071	0.7771	0.03711	0.01076	0.03332	0.04749	0.00877	0.07492	0.16427	0.1702	0.28	2.5234	-0.06801	-0.81
0.3	-0.00106	2.49546	-0.02175	2.5206	-0.000381537	2.50999	0.3	-0.0034	-0.000168	-0.00322	0.03618	0.01036	0.03094	0.32	0.13275	-0.05728	0.62399	0.14218	-0.12172	0.78028	0.03776	0.01056	0.03304	0.04777	0.01066	0.06936	0.15721	0.16336	0.3	2.6432	0.0203	1.38
0.32	0.00146	2.49529	0.00095048	2.52141	0.000697701	2.5098	0.32	-0.00308	0.0013	-0.00267	0.03709	0.01041	0.03061	0.34	0.13356	-0.06302	0.63061	0.14501	-0.12428	0.7874	0.03958	0.01053	0.03416	0.04404	0.00943	0.06444	0.15629	0.1619	0.32	2.6182	-0.04716	1.15
0.34	-0.000104886	2.49541	0.00854	2.52182	-5.32904e-05	2.50956	0.34	-0.0042	3.57e-05	-0.00389	0.03699	0.00968	0.02974	0.36	0.13602	-0.06874	0.63864	0.14851	-0.12741	0.79587	0.04017	0.00911	0.03328	0.04493	0.01145	0.06126	0.15679	0.16256	0.34	2.5336	-0.09724	0.04
0.36	1.25689e-06	2.49568	-0.000100657	2.52269	-0.000276349	2.5093	0.36	-0.00453	-0.000225	-0.00426	0.03731	0.0093	0.02914	0.38	0.13978	-0.07429	0.64716	0.15366	-0.13009	0.80562	0.04119	0.00965	0.03363	0.04272	0.01249	0.05867	0.15723	0.163	0.36	2.6186	0.01863	1.52
0.38	0.000550415	2.49549	-0.00759	2.5225	-9.27728e-05	2.50901	0.38	-0.00337	-0.000188	-0.00358	0.03827	0.00917	0.02873	0.4	0.14378	-0.07953	0.65629	0.15955	-0.13378	0.81546	0.04184	0.00953	0.0334	0.04203	0.01388	0.0558	0.15846	0.16417	0.38	2.4351	-0.10258	-1.06
0.4	-0.000153753	2.49475	0.00764	2.52233	-0.000127079	2.50871	0.4	-0.00228	-0.000105	-0.00195	0.03908	0.00916	0.02859	0.42	0.14737	-0.08404	0.66632	0.16461	-0.13471	0.82472	0.04164	0.00936	0.03231	0.0438	0.01577	0.05425	0.15917	0.16507	0.4	2.5111	0.04995	-0.53
0.42	-0.00094747	2.49514	-0.00754	2.52207	-0.00026917	2.50841	0.42	-0.000339	1.31e-05	-0.00219	0.04037	0.00902	0.02797	0.44	0.15039	-0.08633	0.67745	0.16997	-0.13545	0.83327	0.04136	0.00927	0.03054	0.04628	0.01724	0.05067	0.1584	0.16413	0.42	2.4493	0.01626	-1.21
0.44	-0.0016	2.49594	-1.82017e-06	2.52154	0.000330579	2.50811	0.44	-0.001	0.000326	-0.00309	0.04055	0.00903	0.02751	0.46	0.15407	-0.08915	0.68838	0.17595	-0.13525	0.84094	0.04071	0.009	0.03016	0.04772	0.01958	0.04912	0.15582	0.16186	0.44	2.5824	0.12333	0.54
0.46	-0.00344	2.49589	-0.00024899	2.52088	0.000850666	2.50783	0.46	0.00111	-1.41e-05	-0.000409	0.04217	0.0093	0.02754	0.48	0.15983	-0.09437	0.69653	0.18539	-0.13592	0.84855	0.04155	0.00871	0.0306	0.04656	0.02188	0.0461	0.15256	0.15871	0.46	2.431	-0.04672	-1.17
0.48	0.000333776	2.49578	0.00799	2.52013	0.00028384	2.50757	0.48	0.000396	0.000334	-0.000593	0.0424	0.00958	0.02739	0.5	0.16733	-0.10015	0.70414	0.19735	-0.13871	0.85283	0.04106	0.00932	0.02795	0.05004	0.02556	0.04155	0.15202	0.1583	0.48	2.5365	0.05949	0
0.5	-0.00104	2.49607	-0.00185	2.51931	5.54939e-06	2.50734	0.5	-0.000522	-6.34e-05	-0.00123	0.04238	0.0096	0.0271	0.52	0.17529	-0.10441	0.71615	0.21119	-0.14133	0.85859	0.042	0.00925	0.02798	0.05059	0.03002	0.03856	0.14869	0.15563	0.5	2.5863	0.04338	0.96
0.52	0.0023	2.49573	-0.00134	2.51854	0.000339006	2.50715	0.52	3.74e-06	-0.000599	2.93e-05	0.04304	0.00967	0.02707	0.54	0.18341	-0.10714	0.73077	0.22555	-0.14482	0.86619	0.0429	0.00966	0.02833	0.04988	0.0359	0.03692	0.14244	0.15076	0.52	2.496	-0.06683	-0.86
0.54	-0.00195	2.497	-0.00385	2.51793	-5.57131e-05	2.50701	0.54	-0.000965	-0.00081	-0.00171	0.04309	0.0096	0.02655	0.56	0.19136	-0.11073	0.74629	0.23774	-0.14398	0.87919	0.04303	0.01027	0.02704	0.05115	0.04214	0.03768	0.13542	0.1457	0.54	2.6214	0.03887	0.76
0.56	-0.00090139	2.49885	0.01515	2.51735	-0.000708301	2.50693	0.56	-0.00036	-0.00164	-0.00163	0.04405	0.00954	0.02619	0.58	0.19893	-0.11596	0.76226	0.24839	-0.1471	0.89482	0.04406	0.01041	0.02826	0.04939	0.04638	0.03325	0.1329	0.14373	0.56	2.4369	-0.1259	-1.47
0.58	-0.0011	2.499	-0.01306	2.51664	3.11958e-05	2.51691	0.58	0.00198	-0.000628	-0.000802	0.04629	0.01006	0.02597	0.6	0.20648	-0.12182	0.77837	0.25942	-0.14974	0.90556	0.04441	0.01118	0.02782	0.04979	0.04946	0.03114	0.13256	0.14395	0.58	2.6283	0.07986	0.45
0.6	-0.000897198	2.49835	0.00515	2.51574	0.000210118	2.51696	0.6	0.000133	-0.00248	-0.00168	0.04597	0.00999	0.02568	0.62	0.21442	-0.12815	0.79369	0.27098	-0.15582	0.91769	0.04431	0.01069	0.02677	0.0518	0.05294	0.02792	0.12719	0.13936	0.6	2.5818	-0.01298	0.13
0.62	-0.000504924	2.49807	0.00441	2.51458	-0.000504793	2.51709	0.62	-0.000862	-0.000317	-0.00149	0.04653	0.01097	0.02591	0.64	0.22253	-0.13482	0.80766	0.28297	-0.15682	0.92616	0.04584	0.01247	0.02736	0.0506	0.05656	0.02767	0.124	0.1374	0.62	2.5626	-0.02758	-0.33
0.64	-0.000341239	2.49738	-0.00506	2.51355	0.000465049	2.51729	0.64	-0.001	-0.000986	-0.00291	0.04726	0.01123	0.0254	0.66	0.23064	-0.14185	0.81924	0.29612	-0.16792	0.93012	0.0474	0.01129	0.0274	0.05263	0.06044	0.022	0.1185	0.13251	0.64	2.6399	0.03404	0.37
0.66	-0.00040449	2.49783	0.000150809	2.51249	0.000664583	2.52258	0.66	0.000607	-0.000686	-0.00185	0.04869	0.01187	0.02546	0.68	0.23914	-0.14952	0.82878	0.3079	-0.17177	0.93915	0.04826	0.01222	0.02831	0.05159	0.06548	0.02607	0.11088	0.12763	0.66	2.5594	-0.04956	-0.66
0.68	-0.000999571	2.49973	-0.00314	2.51144	-0.00104	2.5238	0.68	0.00116	-0.000498	-0.00303	0.04922	0.01247	0.02523	0.7	0.24746	-0.15811	0.83801	0.31971	-0.18016	0.93773	0.04808	0.01256	0.02731	0.05415	0.06876	0.02225	0.11037	0.12769	0.68	2.6092	0.01477	0.33
0.7	-0.000602597	2.50182	0.01101	2.5106	-0.00151	2.52584	0.7	-0.000289	-0.000831	-0.00479	0.04838	0.01289	0.02504	0.72	0.25381	-0.16768	0.84775	0.32856	-0.19012	0.94601	0.04806	0.01296	0.02826	0.05341	0.07225	0.02205	0.09972	0.119	0.7	2.5457	-0.03291	-0.15
0.72	-0.000302541	2.5056	-0.00786	2.51002	-0.00248	2.5269	0.72	0.00189	9.7e-05	-0.00326	0.04921	0.01389	0.02538	0.74	0.25666	-0.17875	0.85766	0.33278	-0.20201	0.96181	0.04867	0.01372	0.02983	0.05111	0.07475	0.02244	0.09826	0.11865	0.72	2.5377	-0.00371	0.07
0.74	0.000605223	2.51021	0.000501153	2.50984	0.00117	2.52796	0.74	-0.000279	-9.05e-06	-0.00519	0.04731	0.01419	0.02526	0.76	0.25905	-0.1906	0.86763	0.3364	-0.21257	0.97771	0.04732	0.01379	0.02864	0.05332	0.07612	0.02326	0.10415	0.12469	0.74	2.5467	0.02237	0.74
0.76	0.000497977	2.51442	0.02473	2.5103	0.00711	2.5283	0.76	-0.000705	-0.000652	-0.00603	0.04586	0.01417	0.02505	0.78	0.26235	-0.20282	0.87848	0.34135	-0.2267	0.99129	0.04759	0.0142	0.03045	0.05028	0.07735	0.02197	0.11008	0.13027	0.76	2.4624	-0.02806	-0.3
0.78	0.0041	2.51712	-0.01781	2.51136	0.01695	2.53041	0.78	0.000624	0.00123	-0.00447	0.04502	0.01457	0.02532	0.8	0.26572	-0.21671	0.88942	0.34493	-0.243	1.01367	0.04657	0.01482	0.03108	0.04804	0.079	0.02388	0.11281	0.13366	0.78	2.5422	0.0649	1.03
0.8	0.01825	2.51871	0.05065	2.5129	0.02574	2.53421	0.8	0.000888	0.000978	-0.00481	0.04302	0.01402	0.02505	0.82	0.26962	-0.23396	0.89779	0.35025	-0.26539	1.01993	0.04439	0.01334	0.02979	0.04899	0.07921	0.02629	0.12425	0.14475	0.8	2.3784	-0.06651	-1.45
0.82	0.02898	2.51997	0.04081	2.51475	0.03278	2.53643	0.82	0.000687	0.000353	-0.00527	0.04082	0.01351	0.0249	0.84	0.27473	-0.25428	0.90265	0.35672	-0.28611	1.02797	0.04213	0.01304	0.02986	0.04673	0.08063	0.03143	0.12214	0.14442	0.82	2.5542	0.11349	0.45
0.84	0.03551	2.52321	0.02606	2.51648	0.03809	2.53844	0.84	-0.00011	0.00199	-0.00612	0.03878	0.01388	0.0252	0.86	0.27981	-0.27458	0.9076	0.3635	-0.30732	1.02665	0.04013	0.01316	0.03017	0.04436	0.08199	0.03183	0.12532	0.1479	0.84	2.3904	-0.06145	-1.27
0.86	0.03275	2.52688	0.00901	2.51807	0.0389	2.54053	0.86	-0.0003	0.000762	-0.00656	0.03703	0.01404	0.0255	0.88	0.28429	-0.29273	0.914	0.36976	-0.32937	1.01886	0.03889	0.01189	0.03132	0.04185	0.08369	0.03274	0.11905	0.14298	0.86	2.488	0.05013	-0.41
0.88	0.03603	2.52984	0.06097	2.51952	0.04198	2.54658	0.88	-0.00326	0.00024	-0.00698	0.03382	0.01478	0.02672	0.9	0.28835	-0.31025	0.92052	0.37392	-0.34902	1.02922	0.03733	0.01327	0.03206	0.04049	0.08547	0.03664	0.10486	0.13187	0.88	2.5912	0.07654	1.51
0.9	0.03709	2.53151	0.0373	2.52103	0.03877	2.54788	0.9	-0.000701	0.000242	-0.00729	0.03348	0.01579	0.02748	0.92	0.29149	-0.32945	0.92743	0.38053	-0.37388	1.02128	0.03708	0.01454	0.0337	0.03786	0.08557	0.03877	0.1087	0.13603	0.9	2.3884	-0.12885	-0.84
0.92	0.04522	2.53201	0.0427	2.52266	0.03977	2.54924	0.92	-0.00193	0.000536	-0.00847	0.03125	0.01701	0.02914	0.94	0.29338	-0.35472	0.93546	0.38824	-0.40295	1.01131	0.03418	0.01555	0.03477	0.03878	0.08904	0.04443	0.09385	0.12575	0.92	2.5094	0.02806	1.1
0.94	0.05595	2.53285	0.03611	2.52434	0.04455	2.55066	0.94	-0.000666	0.00111	-0.00914	0.03066	0.01865	0.03108	0.96	0.29559	-0.39249	0.94216	0.39376	-0.43701	1.01312	0.03318	0.01648	0.03761	0.03729	0.09486	0.04823	0.07585	0.1132	0.94	2.3075	-0.11866	-1.37
0.96	0.03806	2.53502	0.0476	2.52616	0.04657	2.55213	0.96	-0.000195	0.000697	-0.01029	0.0297	0.02035	0.03324	0.98	0.29867	-0.44013	0.94499	0.39641	-0.47953	1.01026	0.03133	0.01754	0.04022	0.03825	0.09817	0.04452	0.07096	0.10893	0.96	2.4226	0.05995	0.49
0.98	0.05862	2.53804	0.07352	2.52821	0.05608	2.55366	0.98	0.0009	0.000631	-0.01177	0.02935	0.02235	0.0354	1	0.30194	-0.48874	0.94523	0.39757	-0.52132	1.00472	0.0299	0.01965	0.04353	0.03869	0.09774	0.0394	0.06527	0.10207	0.98	2.2342	-0.07129	-0.96
1	0.05693	2.54083	0.02709	2.53031	0.05821	2.55522	1	-0.000622	0.000458	-0.01514	0.02781	0.02455	0.03692	1.02	0.30545	-0.53595	0.94536	0.39978	-0.56201	1.00788	0.02845	0.02172	0.04717	0.03931	0.09563	0.03258	0.05949	0.09359	1	2.2291	0.02031	-0.68
1.02	0.06305	2.54284	0.06531	2.53235	0.06223	2.55682	1.02	-0.0028	-0.00129	-0.01873	0.02516	0.02661	0.03731	1.04	0.30973	-0.58279	0.9453	0.40513	-0.60578	1.006	0.02843	0.02409	0.05206	0.03717	0.09433	0.02606	0.06252	0.09245	1.02	2.3825	0.15064	1.72
1.04	0.06414	2.54403	0.07079	2.53372	0.06938	2.55845	1.04	-7.29e-06	-0.000493	-0.02252	0.02493	0.02948	0.03616	1.06	0.31335	-0.62956	0.94471	0.40963	-0.64748	1.01036	0.02796	0.0279	0.05604	0.0333	0.09539	0.02299	0.0607	0.08933	1.04	2.203	-0.04896	-0.67
1.06	0.07042	2.54613	0.09037	2.53505	0.07328	2.56011	1.06	0.00173	-5.89e-05	-0.02614	0.02374	0.03178	0.0345	1.08	0.31277	-0.67551	0.9427	0.41108	-0.69727	0.99807	0.02493	0.02998	0.05868	0.03038	0.09628	0.01792	0.06565	0.09029	1.06	2.3279	0.07466	1.25
1.08	0.0761	2.54819	0.04503	2.53661	0.07521	2.56178	1.08	0.00213	-0.000915	-0.0314	0.0219	0.03353	0.03149	1.1	0.30952	-0.7215	0.93851	0.40398	-0.745	0.99159	0.02201	0.03184	0.06064	0.02638	0.09831	0.02176	0.05537	0.08386	1.08	2.0831	-0.13059	-1.52
1.1	0.07605	2.55012	0.08889	2.53861	0.07922	2.56348	1.1	0.00327	-0.000642	-0.03828	0.02098	0.03551	0.02691	1.12	0.30856	-0.77001	0.93184	0.39931	-0.80095	0.96978	0.01977	0.03445	0.06289	0.01946	0.09446	0.0235	0.05308	0.08082	1.1	2.2771	0.09897	0.85
1.12	0.08053	2.55238	0.08362	2.54079	0.08493	2.56519	1.12	0.00393	0.000337	-0.04297	0.02018	0.03747	0.02164	1.14	0.30869	-0.82208	0.9222	0.39271	-0.86282	0.95438	0.01771	0.03616	0.06519	0.01083	0.09075	0.03094	0.03794	0.07206	1.12	2.1582	-0.03793	-1.02
1.14	0.08236	2.55349	0.10013	2.5424	0.08651	2.5669	1.14	0.00198	-0.00134	-0.05293	0.01834	0.03875	0.01378	1.16	0.31081	-0.87423	0.9128	0.38891	-0.92066	0.94027	0.01625	0.03713	0.06461	0.00459	0.08402	0.04074	0.03218	0.07177	1.14	2.1915	0.01335	-0.92
1.16	0.08902	2.55322	0.07734	2.54316	0.08831	2.56862	1.16	0.00217	-0.000202	-0.05978	0.01892	0.04049	0.00665	1.18	0.31556	-0.92483	0.90667	0.39075	-0.9801	0.92018	0.01636	0.04009	0.06671	0.00795	0.0781	0.04643	0.02747	0.07065	1.16	2.2725	0.05456	0.47
1.18	0.09821	2.55331	0.08011	2.5434	0.09103	2.57033	1.18	0.0025	0.00119	-0.06886	0.02171	0.04322	-0.00276	1.2	0.32106	-0.9754	0.90185	0.39503	-1.04254	0.9095	0.01675	0.04069	0.06643	0.01464	0.07519	0.05527	0.01351	0.06698	1.18	2.147	-0.07662	-0.54
1.2	0.09521	2.55436	0.11385	2.54383	0.09544	2.57205	1.2	0.00172	-0.000651	-0.07692	0.02482	0.04415	-0.01318	1.22	0.32538	-1.02673	0.8918	0.39878	-1.10559	0.89256	0.01921	0.04203	0.0661	0.02048	0.07397	0.06714	0.00765	0.07212	1.2	2.2348	0.02488	0.93
1.22	0.10308	2.55563	0.08526	2.54454	0.09932	2.57376	1.22	0.00198	0.000698	-0.08801	0.02972	0.04732	-0.02653	1.24	0.32895	-1.0792	0.86807	0.40083	-1.16652	0.86851	0.0231	0.0448	0.06374	0.02461	0.0734	0.07886	0.000760019	0.07747	1.22	2.0839	-0.09144	-0.78
1.24	0.10375	2.558	0.09765	2.54568	0.10446	2.57546	1.24	0.00374	0.0021	-0.10175	0.03814	0.05262	-0.04355	1.26	0.33268	-1.13125	0.85317	0.40386	-1.22339	0.85796	0.02774	0.04663	0.06148	0.02617	0.07188	0.08732	0.000436187	0.08503	1.24	2.1893	0.05083	0.58
1.26	0.1096	2.55925	0.13735	2.54645	0.1075	2.57715	1.26	0.00521	0.00279	-0.11601	0.04787	0.0575	-0.06241	1.28	0.33743	-1.1821	0.85732	0.40691	-1.28326	0.86978	0.0344	0.05052	0.0582	0.02361	0.07118	0.09214	0.00479	0.09242	1.26	2.1213	-0.01533	-1.12
1.28	0.11346	2.56005	0.09094	2.54716	0.11158	2.57883	1.28	0.01134	0.0058	-0.13025	0.0615	0.06485	-0.08243	1.3	0.34355	-1.23246	0.86572	0.41286	-1.34191	0.88292	0.04266	0.05471	0.0536	0.01873	0.06948	0.10116	0.01246	0.10402	1.28	2.1769	0.04132	0.11
1.3	0.11707	2.56037	0.1152	2.54726	0.11716	2.5805	1.3	0.02182	0.00853	-0.14453	0.07716	0.07395	-0.10378	1.32	0.3516	-1.28292	0.86847	0.42134	-1.40124	0.89117	0.05016	0.05905	0.04782	0.00929	0.06931	0.10945	0.0172	0.11372	1.3	2.2885	0.0827	1.04
1.32	0.12004	2.56088	0.12694	2.54737	0.12029	2.58215	1.32	0.03273	0.01174	-0.15962	0.09288	0.08398	-0.12499	1.34	0.36389	-1.33323	0.8676	0.43714	-1.46163	0.89224	0.05534	0.06542	0.04075	0.00255	0.06974	0.11832	0.0227	0.12461	1.32	2.337	0.02873	0.23
1.34	0.12089	2.56158	0.13067	2.54752	0.12313	2.58379	1.34	0.0446	0.01349	-0.17607	0.10796	0.09281	-0.14628	1.36	0.37836	-1.38097	0.86843	0.45095	-1.51363	0.90617	0.06015	0.07224	0.03463	0.01356	0.07325	0.1284	0.02464	0.13559	1.34	2.4302	0.0177	0.78
1.36	0.12993	2.56358	0.13633	2.5478	0.12696	2.58541	1.36	0.05828	0.01647	-0.19091	0.12279	0.10185	-0.16607	1.38	0.3939	-1.42343	0.87514	0.46707	-1.56291	0.92042	0.06336	0.07932	0.02979	0.02199	0.07259	0.13266	0.03774	0.14623	1.36	2.0388	-0.29461	-1.11
1.38	0.12698	2.5656	0.12226	2.54832	0.13053	2.58702	1.38	0.07285	0.01786	-0.20943	0.13722	0.11101	-0.18618	1.4	0.41306	-1.46235	0.88853	0.49016	-1.60976	0.92748	0.06451	0.08538	0.02484	0.02999	0.07317	0.13948	0.04528	0.15623	1.38	2.1777	0.00499	0.26
1.4	0.13229	2.56778	0.14105	2.54903	0.13369	2.5886	1.4	0.08815	0.02045	-0.22338	0.15155	0.12204	-0.20243	1.42	0.43836	-1.50131	0.90841	0.51617	-1.656	0.94648	0.06437	0.09315	0.02325	0.03409	0.0771	0.14741	0.03895	0.16113	1.4	2.2087	0.05879	-0.06
1.42	0.13684	2.57002	0.1379	2.54967	0.13868	2.59017	1.42	0.10618	0.0237	-0.24078	0.16623	0.13401	-0.21746	1.44	0.46897	-1.54017	0.93455	0.54726	-1.69933	0.96987	0.0634	0.10159	0.02095	0.03977	0.07781	0.15469	0.03807	0.16733	1.42	2.2724	0.08858	-0.16
1.44	0.13567	2.57181	0.15544	2.55072	0.14305	2.59172	1.44	0.12065	0.02677	-0.25386	0.1782	0.14644	-0.22529	1.46	0.50231	-1.57826	0.96588	0.57876	-1.74537	0.99951	0.06005	0.11031	0.02332	0.04054	0.07829	0.15916	0.03532	0.17014	1.44	2.4768	0.1592	1.48
1.46	0.14701	2.57274	0.12834	2.55177	0.14651	2.59325	1.46	0.13155	0.03016	-0.25944	0.18779	0.15995	-0.2216	1.48	0.53869	-1.61409	0.9996	0.61184	-1.78675	1.03174	0.05755	0.11967	0.02857	0.04008	0.07645	0.16711	0.03363	0.17558	1.46	2.3772	-0.05544	-0.61
1.48	0.15149	2.57421	0.15174	2.55269	0.15108	2.59475	1.48	0.14061	0.03556	-0.26366	0.19709	0.1758	-0.20924	1.5	0.57559	-1.647	1.03784	0.64609	-1.82795	1.06295	0.05624	0.12979	0.03784	0.03915	0.07315	0.17266	0.03214	0.17856	1.48	2.4808	-0.00428	0.88
1.5	0.16433	2.5768	0.15305	2.5536	0.15367	2.59624	1.5	0.14497	0.04026	-0.26364	0.20545	0.19536	-0.18447	1.52	0.60702	-1.67766	1.0849	0.67181	-1.868	1.11146	0.05648	0.14024	0.05442	0.03602	0.0705	0.18095	0.02511	0.18101	1.5	2.2682	-0.18322	-1.7
1.52	0.15385	2.57898	0.17593	2.55398	0.15805	2.59771	1.52	0.14477	0.04295	-0.25554	0.21207	0.21449	-0.15212	1.54	0.63422	-1.70593	1.13375	0.69693	-1.90334	1.14799	0.06048	0.1551	0.07917	0.03469	0.06479	0.19034	0.02656	0.18703	1.52	2.4643	0.05509	-0.24
1.54	0.16112	2.58108	0.12472	2.55412	0.16186	2.59916	1.54	0.14197	0.04716	-0.23902	0.21685	0.23241	-0.11452	1.56	0.65962	-1.73192	1.18259	0.72016	-1.94085	1.18377	0.0673	0.17154	0.10342	0.041	0.06271	0.19741	0.01424	0.18518	1.54	2.3178	-0.078	-0.93
1.56	0.16862	2.58245	0.2056	2.55416	0.16627	2.60058	1.56	0.15016	0.05465	-0.20051	0.2286	0.24464	-0.06509	1.58	0.68425	-1.75624	1.23149	0.7412	-1.97085	1.2252	0.07488	0.18525	0.1245	0.05589	0.06054	0.20893	0.00118	0.18627	1.56	2.5193	0.11315	-0.33
1.58	0.17387	2.58348	0.15447	2.55377	0.16812	2.60198	1.58	0.1613	0.05928	-0.15494	0.24941	0.24697	-0.01774	1.6	0.70705	-1.7787	1.28014	0.76128	-2.00132	1.26801	0.07844	0.18999	0.13542	0.08469	0.05695	0.21461	0.00629	0.18466	1.58	2.3689	-0.06152	1.27
1.6	0.17377	2.58516	0.15742	2.5535	0.17251	2.60336	1.6	0.18564	0.06655	-0.09656	0.28206	0.2468	0.04957	1.62	0.72651	-1.79834	1.32495	0.78024	-2.02922	1.30229	0.08811	0.18769	0.1372	0.12007	0.05423	0.22262	0.01213	0.1858	1.6	2.236	-0.093	-0.13
1.62	0.17912	2.5863	0.17825	2.55372	0.17709	2.60472	1.62	0.21988	0.07544	-0.02832	0.32391	0.25151	0.1343	1.64	0.74031	-1.81621	1.35442	0.79303	-2.0572	1.32282	0.09642	0.18025	0.14613	0.15848	0.05373	0.23088	0.02266	0.18535	1.62	2.2524	0.0229	0.63
1.64	0.17173	2.58829	0.20172	2.55397	0.18079	2.60605	1.64	0.26706	0.08251	0.04983	0.37121	0.26461	0.21814	1.66	0.75013	-1.83465	1.37924	0.80126	-2.08349	1.33928	0.10403	0.17607	0.16262	0.19734	0.05272	0.24099	0.0316	0.18764	1.64	2.0721	-0.04995	-1.53
1.66	0.17481	2.58966	0.18826	2.55451	0.18354	2.60735	1.66	0.32255	0.08815	0.13332	0.43856	0.27115	0.34302	1.68	0.75714	-1.85483	1.40615	0.8047	-2.1064	1.3625	0.10415	0.1821	0.16831	0.22145	0.05113	0.24884	0.03996	0.18846	1.66	2.1824	0.12628	-0.22
1.68	0.18708	2.59094	0.17274	2.55508	0.18694	2.60863	1.68	0.39233	0.09465	0.22133	0.51544	0.27811	0.46651	1.7	0.76113	-1.87528	1.43258	0.80491	-2.12958	1.38672	0.11601	0.183	0.2097	0.25932	0.04756	0.25157	0.04365	0.18692	1.68	2.1765	0.08888	0.46
1.7	0.19119	2.59273	0.18555	2.55557	0.18967	2.60989	1.7	0.4705	0.10115	0.31336	0.59361	0.28488	0.59137	1.72	0.76244	-1.89465	1.45863	0.80543	-2.15521	1.40558	0.12311	0.18346	0.24518	0.28847	0.04378	0.2543	0.04586	0.18614	1.7	2.1424	0.03023	-0.2
1.72	0.1992	2.59546	0.18917	2.55616	0.19407	2.61111	1.72	0.54584	0.10733	0.41058	0.6659	0.29043	0.70487	1.74	0.76054	-1.91298	1.48322	0.79984	-2.16815	1.43626	0.12311	0.18373	0.27801	0.31073	0.04299	0.26056	0.05305	0.18646	1.72	2.2588	0.08516	1.3
1.74	0.19073	2.59874	0.21091	2.55754	0.19769	2.61231	1.74	0.61987	0.1119	0.50717	0.73308	0.29689	0.81293	1.76	0.75263	-1.92936	1.50245	0.7914	-2.18516	1.45605	0.12006	0.1831	0.29429	0.32083	0.0393	0.25517	0.04696	0.18363	1.74	2.1252	-0.08189	-0.52
1.76	0.20965	2.60272	0.19731	2.55954	0.2021	2.61348	1.76	0.69222	0.11822	0.60664	0.79655	0.30499	0.92227	1.78	0.73793	-1.94427	1.50874	0.77792	-2.19974	1.46059	0.11321	0.18499	0.30576	0.32551	0.03877	0.2558	0.0464	0.18394	1.76	2.1664	-0.02083	0.31
1.78	0.2052	2.60601	0.20899	2.56132	0.20379	2.61462	1.78	0.75486	0.12509	0.70324	0.85086	0.31544	1.03126	1.8	0.72132	-1.95908	1.50776	0.76139	-2.21432	1.46604	0.10433	0.18677	0.31563	0.32824	0.03999	0.25547	0.04815	0.18344	1.78	2.0614	-0.08553	-1.06
1.8	0.20724	2.60873	0.19963	2.56244	0.20927	2.61573	1.8	0.80628	0.13443	0.79947	0.89441	0.33036	1.14754	1.82	0.70748	-1.97388	1.51358	0.74518	-2.22274	1.48086	0.096	0.19035	0.32802	0.33443	0.04007	0.25524	0.04172	0.18744	1.8	2.3014	0.12462	0.25
1.82	0.22718	2.61174	0.2049	2.56293	0.21311	2.61681	1.82	0.83717	0.14291	0.89656	0.92052	0.34742	1.26896	1.84	0.69535	-1.9886	1.52387	0.73193	-2.22993	1.4953	0.08813	0.19593	0.34807	0.34858	0.0377	0.24886	0.03272	0.18682	1.82	2.3847	0.06413	0.94
1.84	0.20679	2.6134	0.22196	2.56321	0.21657	2.61787	1.84	0.84907	0.15196	0.99286	0.92941	0.36459	1.38928	1.86	0.68459	-2.00325	1.53213	0.72071	-2.2372	1.50376	0.08335	0.20451	0.3724	0.37077	0.03658	0.24133	0.02857	0.18281	1.84	2.2696	-0.10786	-0.31
1.86	0.21817	2.61377	0.23396	2.56337	0.21948	2.6189	1.86	0.83741	0.1627	1.08748	0.91729	0.37854	1.50927	1.88	0.67693	-2.01456	1.53084	0.71219	-2.23984	1.50578	0.08034	0.21263	0.39642	0.39559	0.03612	0.23395	0.02837	0.17704	1.86	2.3616	-0.01989	1.19
1.88	0.23066	2.61447	0.20662	2.56323	0.2231	2.6199	1.88	0.80147	0.17488	1.17432	0.88601	0.38988	1.62035	1.9	0.67497	-2.01861	1.52618	0.70751	-2.23194	1.50979	0.07988	0.21584	0.42179	0.42411	0.03526	0.22528	0.02506	0.17213	1.88	2.2077	-0.1331	-1.12
1.9	0.2252	2.61643	0.24907	2.56288	0.22728	2.62087	1.9	0.73966	0.18431	1.24962	0.83275	0.39765	1.71325	1.92	0.67983	-2.01457	1.53086	0.71099	-2.2216	1.51193	0.08454	0.215	0.44603	0.455	0.03254	0.21333	0.01639	0.16688	1.9	2.287	0.01127	-0.25
1.92	0.228	2.61667	0.20295	2.56207	0.23083	2.62182	1.92	0.65463	0.1963	1.31057	0.75927	0.39735	1.78587	1.94	0.69001	-2.00379	1.54067	0.72094	-2.20456	1.51185	0.09309	0.21334	0.46363	0.48221	0.03116	0.20703	0.01893	0.15978	1.92	2.1703	-0.05021	-1.83
1.94	0.22885	2.61866	0.25646	2.56158	0.23373	2.62274	1.94	0.55802	0.20712	1.355	0.67514	0.3852	1.83828	1.96	0.70456	-1.99005	1.55308	0.7331	-2.18361	1.5175	0.10464	0.20105	0.4753	0.50277	0.03093	0.20077	0.02882	0.14856	1.94	2.374	0.14559	0.33
1.96	0.23666	2.62084	0.22337	2.56146	0.23682	2.62364	1.96	0.45393	0.21914	1.38118	0.58463	0.37555	1.87106	1.98	0.72178	-1.97508	1.56732	0.7492	-2.1568	1.52278	0.11712	0.17808	0.48328	0.5159	0.02854	0.19356	0.03558	0.13751	1.96	2.4861	0.12061	1.22
1.98	0.23975	2.62127	0.24679	2.56195	0.23912	2.62452	1.98	0.34205	0.23018	1.38466	0.48743	0.3571	1.87791	2	0.73942	-1.95714	1.58363	0.7652	-2.13226	1.52973	0.1307	0.15641	0.48988	0.52564	0.02742	0.18172	0.04454	0.12177	1.98	2.4394	-0.02759	0.04
2	0.23964	2.6216	0.23353	2.56306	0.24364	2.62539	2	0.23466	0.24105	1.36295	0.38662	0.33918	1.85327	2.02	0.75601	-1.93431	1.60294	0.77966	-2.10106	1.53827	0.14538	0.12692	0.49325	0.52799	0.02578	0.17512	0.0539	0.10959	2	2.5077	-0.01243	0.37
2.02	0.2431	2.62216	0.23431	2.5644	0.24675	2.62623	2.02	0.13535	0.25113	1.32327	0.28293	0.33561	1.7861	2.04	0.77128	-1.90112	1.62792	0.79426	-2.05623	1.54577	0.15196	0.09813	0.49032	0.51946	0.02365	0.16675	0.06467	0.09475	2.02	2.3893	-0.12284	-1.35
2.04	0.25069	2.62016	0.25708	2.56544	0.25029	2.62707	2.04	0.05401	0.25829	1.26533	0.18967	0.33983	1.68244	2.06	0.78564	-1.85376	1.65762	0.81098	-2.00341	1.5588	0.14758	0.08448	0.46283	0.48558	0.02298	0.15511	0.08215	0.07325	2.04	2.5302	0.03016	-0.42
2.06	0.2559	2.61844	0.26376	2.56675	0.25265	2.62789	2.06	-0.00676	0.26512	1.18633	0.11111	0.34978	1.53094	2.08	0.79621	-1.79768	1.69555	0.82691	-1.94403	1.57897	0.13566	0.08154	0.41711	0.43432	0.02534	0.14965	0.09882	0.05687	2.06	2.6938	0.09137	1.24
2.08	0.25422	2.61749	0.24961	2.56806	0.25722	2.62871	2.08	-0.04194	0.27288	1.10533	0.05392	0.36609	1.33476	2.1	0.7974	-1.74078	1.73756	0.83378	-1.88422	1.60976	0.11787	0.08466	0.34461	0.35871	0.0307	0.14635	0.11658	0.04121	2.08	2.598	-0.07472	-0.73
2.1	0.26145	2.61736	0.26779	2.56829	0.26152	2.62952	2.1	-0.05625	0.27919	1.00968	0.0211	0.38195	1.11353	2.12	0.78631	-1.68349	1.77178	0.82891	-1.82325	1.63291	0.09586	0.09321	0.22943	0.24581	0.03638	0.14344	0.1278	0.02914	2.1	2.6993	0.0036	0.25
2.12	0.26386	2.61923	0.27725	2.56855	0.26429	2.63033	2.12	-0.04927	0.28386	0.91835	0.01726	0.39521	0.8877	2.14	0.76609	-1.62639	1.79797	0.81249	-1.75761	1.66401	0.07735	0.10276	0.10385	0.12833	0.0426	0.13976	0.13887	0.01671	2.12	2.5432	-0.12502	-1.91
2.14	0.26839	2.6224	0.26026	2.56917	0.26714	2.63115	2.14	-0.02505	0.28746	0.82116	0.03775	0.4067	0.65033	2.16	0.74118	-1.56749	1.81894	0.7947	-1.6973	1.67711	0.06653	0.11135	0.03065	0.00937	0.0464	0.13122	0.13396	0.01051	2.14	2.7317	0.07939	-0.1
2.16	0.26826	2.62466	0.2692	2.57051	0.27052	2.63197	2.16	0.01624	0.29151	0.728	0.07658	0.40521	0.47312	2.18	0.71281	-1.50405	1.83411	0.77111	-1.62605	1.7043	0.0628	0.11924	0.17083	0.10243	0.05352	0.12981	0.14183	0.00202	2.16	2.8998	0.12171	1.89
2.18	0.27741	2.62847	0.276	2.57174	0.27481	2.63279	2.18	0.06636	0.29412	0.63384	0.1245	0.39086	0.36591	2.2	0.68333	-1.43707	1.83761	0.7484	-1.54946	1.71928	0.06034	0.1137	0.25488	0.15675	0.0583	0.122	0.12981	0.00182	2.18	2.7801	-0.07708	-0.23
2.2	0.27254	2.63135	0.27504	2.57351	0.27762	2.63363	2.2	0.12417	0.29588	0.54144	0.18484	0.38801	0.26757	2.22	0.65846	-1.36958	1.82518	0.73027	-1.47606	1.72114	0.05814	0.09674	0.26793	0.15221	0.06507	0.11239	0.11833	0.00163	2.2	2.8789	0.00272	0.56
2.22	0.28192	2.63317	0.26842	2.57489	0.28053	2.63448	2.22	0.18396	0.29404	0.45258	0.24859	0.38656	0.17361	2.24	0.64079	-1.3018	1.80182	0.72065	-1.40443	1.70081	0.06067	0.09213	0.27387	0.12311	0.07181	0.10648	0.10404	0.0071	2.22	2.7866	-0.08538	-0.67
2.24	0.28551	2.63481	0.2878	2.57576	0.2837	2.63535	2.24	0.24292	0.29266	0.362	0.31195	0.37629	0.08872	2.26	0.62994	-1.23359	1.76885	0.71643	-1.32288	1.68766	0.06463	0.09252	0.27897	0.07891	0.07986	0.10263	0.10101	0.00705	2.24	2.873	0.01956	-0.15
2.26	0.28508	2.63561	0.2957	2.57702	0.28654	2.63624	2.26	0.30029	0.28971	0.27358	0.37932	0.37701	0.00869	2.28	0.62692	-1.16289	1.73104	0.72125	-1.25122	1.65292	0.06903	0.08363	0.27328	0.02831	0.08649	0.08929	0.08119	0.01422	2.26	2.9655	0.05989	1.48
2.28	0.29835	2.63504	0.28406	2.57812	0.28875	2.63715	2.28	0.35423	0.28697	0.18797	0.43789	0.3789	-0.05785	2.3	0.63264	-1.09137	1.69304	0.72567	-1.17302	1.63163	0.07903	0.0873	0.26489	0.03593	0.09433	0.08833	0.07812	0.01739	2.28	2.8415	-0.0731	-0.62
2.3	0.2777	2.6354	0.29935	2.57852	0.29245	2.63809	2.3	0.40487	0.2837	0.10602	0.4997	0.36712	-0.13706	2.32	0.6459	-1.02448	1.65487	0.73544	-1.10181	1.58992	0.08366	0.09193	0.24582	0.08883	0.09303	0.08165	0.06141	0.02521	2.3	2.9121	0.02125	0.07
2.32	0.3015	2.63526	0.28292	2.57886	0.29592	2.63904	2.32	0.44815	0.28046	0.02804	0.55248	0.34248	-0.21027	2.34	0.66407	-0.96328	1.61668	0.74827	-1.04047	1.53745	0.09483	0.08342	0.24308	0.12942	0.08954	0.07733	0.06495	0.01878	2.32	2.9273	0.01963	0.35
2.34	0.30452	2.6366	0.31868	2.57921	0.3004	2.64003	2.34	0.48908	0.2775	-0.04346	0.60074	0.31646	-0.27694	2.36	0.68807	-0.90381	1.57753	0.76681	-0.98661	1.47857	0.10433	0.06202	0.23831	0.15377	0.0842	0.07719	0.07923	0.00593	2.34	2.8907	-0.0157	-0.3
2.36	0.30263	2.63819	0.30605	2.57945	0.30389	2.64104	2.36	0.52505	0.27209	-0.10927	0.64028	0.29306	-0.3399	2.38	0.71881	-0.84435	1.53133	0.78867	-0.91751	1.41016	0.11166	0.03896	0.23348	0.16931	0.07874	0.0828	0.09896	0.00807	2.36	3.0285	0.08391	1.58
2.38	0.30134	2.63889	0.29989	2.5803	0.30724	2.64208	2.38	0.55506	0.26706	-0.167	0.66928	0.27087	-0.40167	2.4	0.75145	-0.7877	1.47772	0.81444	-0.86521	1.33426	0.11523	0.02097	0.23063	0.18053	0.06986	0.07316	0.12117	0.0326	2.38	2.8374	-0.10483	-0.89
2.4	0.31633	2.63927	0.32609	2.58066	0.30984	2.64315	2.4	0.58106	0.26265	-0.21945	0.69061	0.25065	-0.46026	2.42	0.7802	-0.73749	1.42341	0.8333	-0.80496	1.27299	0.11422	0.00381	0.23467	0.18802	0.06299	0.07751	0.14346	0.04878	2.4	2.9145	0.02206	-0.09
2.42	0.32284	2.6399	0.30704	2.58044	0.31305	2.64424	2.42	0.60266	0.2574	-0.26225	0.70816	0.23204	-0.50744	2.44	0.80609	-0.70013	1.36853	0.84925	-0.75821	1.21123	0.10955	0.012	0.24081	0.19258	0.0531	0.06747	0.15042	0.06159	2.42	2.9705	0.0522	1.13
2.44	0.30425	2.64022	0.31181	2.58045	0.31684	2.64536	2.44	0.62066	0.25314	-0.29996	0.72189	0.21905	-0.54344	2.46	0.82364	-0.67252	1.31214	0.85876	-0.72026	1.15353	0.1055	0.02536	0.24519	0.19572	0.04316	0.05808	0.1573	0.07347	2.44	2.9199	-0.01667	0.36
2.46	0.32558	2.64214	0.3172	2.5802	0.32004	2.64651	2.46	0.63526	0.24881	-0.33116	0.73304	0.20919	-0.56943	2.48	0.83306	-0.64854	1.25183	0.86091	-0.68342	1.10932	0.10123	0.03409	0.24348	0.1954	0.03512	0.04774	0.15861	0.08053	2.46	2.916	-0.00874	0.19
2.48	0.31479	2.64398	0.32455	2.58008	0.32224	2.64767	2.48	0.64743	0.24488	-0.35555	0.74303	0.20193	-0.58644	2.5	0.83996	-0.62524	1.18963	0.86481	-0.64633	1.04616	0.09778	0.03962	0.23827	0.19313	0.02785	0.03488	0.14251	0.07591	2.48	2.8794	-0.02228	0.03
2.5	0.32462	2.64576	0.33306	2.58003	0.32624	2.64886	2.5	0.65724	0.24062	-0.37378	0.75213	0.19661	-0.59621	2.52	0.84567	-0.60272	1.13084	0.86445	-0.61623	1.00371	0.0956	0.04295	0.23089	0.18971	0.02485	0.02109	0.14347	0.08147	2.5	2.898	0.01486	0.17
2.52	0.32528	2.64653	0.322	2.57944	0.3284	2.65006	2.52	0.66354	0.23698	-0.38393	0.76043	0.19403	-0.59603	2.54	0.85115	-0.58042	1.07583	0.86354	-0.57635	0.962	0.09489	0.04401	0.22243	0.18625	0.01878	0.01351	0.12713	0.07436	2.52	2.9596	0.05152	1.23
2.54	0.33343	2.64837	0.33625	2.57931	0.32971	2.65128	2.54	0.67225	0.23278	-0.38649	0.77086	0.19344	-0.58882	2.56	0.85612	-0.55914	1.02761	0.86421	-0.54284	0.92199	0.09689	0.04295	0.2121	0.18307	0.01239	0.00407	0.11383	0.07416	2.54	2.7532	-0.11343	-1.37
2.56	0.32705	2.64967	0.33045	2.57931	0.33219	2.65251	2.56	0.68134	0.23047	-0.38566	0.78247	0.19654	-0.57636	2.58	0.86011	-0.54109	0.98496	0.86396	-0.51317	0.88744	0.09861	0.03934	0.20233	0.17949	0.00809	0.0163	0.10562	0.07432	2.56	2.7634	-0.00494	-0.61
2.58	0.34447	2.65078	0.34586	2.57928	0.33421	2.65375	2.58	0.68975	0.22872	-0.38021	0.79496	0.20227	-0.55808	2.6	0.86287	-0.52488	0.94371	0.86053	-0.48036	0.86223	0.10113	0.03393	0.1907	0.17537	0.00385	0.02792	0.09752	0.07453	2.58	2.8101	0.06454	1.06
2.6	0.34109	2.65125	0.33301	2.58007	0.33739	2.65499	2.6	0.70246	0.22666	-0.36725	0.81116	0.21	-0.5339	2.62	0.86422	-0.50623	0.90314	0.85796	-0.45604	0.82187	0.10521	0.02645	0.17787	0.17199	0.00234	0.04452	0.08148	0.07279	2.6	2.6535	-0.04883	-0.77
2.62	0.33893	2.65262	0.35116	2.58083	0.34012	2.65623	2.62	0.71619	0.22429	-0.35003	0.82879	0.21936	-0.50552	2.64	0.86316	-0.48477	0.86299	0.84924	-0.42598	0.79876	0.1087	0.01666	0.16665	0.1691	0.00626	0.05019	0.08127	0.07601	2.62	2.6641	0.02987	0.35
2.64	0.34843	2.65385	0.33735	2.58106	0.34322	2.65746	2.64	0.72722	0.22346	-0.33025	0.84604	0.23003	-0.47382	2.66	0.85847	-0.46491	0.82331	0.84205	-0.3955	0.76448	0.1126	0.00493	0.15549	0.16716	0.01392	0.05879	0.06423	0.07207	2.64	2.5222	-0.03847	-0.68
2.66	0.34313	2.65479	0.34795	2.58194	0.34778	2.65868	2.66	0.74138	0.22373	-0.30677	0.86487	0.24385	-0.43967	2.68	0.85143	-0.44934	0.78534	0.83334	-0.37137	0.7389	0.11882	0.00657	0.14357	0.16723	0.01642	0.06941	0.05883	0.07297	2.66	2.5958	0.08341	0.4
2.68	0.35379	2.65557	0.35014	2.58285	0.3527	2.65988	2.68	0.75708	0.2238	-0.27936	0.88419	0.2572	-0.40749	2.7	0.8443	-0.43639	0.75168	0.82399	-0.34424	0.721	0.12349	0.02012	0.1329	0.16744	0.01809	0.07797	0.04644	0.06838	2.68	2.5893	0.05578	0.78
2.7	0.35168	2.656	0.35484	2.58336	0.35524	2.66107	2.7	0.77418	0.22553	-0.25174	0.90484	0.26924	-0.37614	2.72	0.83736	-0.42495	0.72489	0.81722	-0.32485	0.69764	0.12711	0.0334	0.12813	0.16954	0.02031	0.09215	0.03068	0.064	2.7	2.339	-0.12132	-1.81
2.72	0.35598	2.65659	0.35735	2.58446	0.35839	2.66223	2.72	0.79034	0.22664	-0.22152	0.92582	0.27463	-0.3442	2.74	0.83054	-0.41636	0.70557	0.81018	-0.31301	0.67918	0.13066	0.04371	0.1244	0.17148	0.02014	0.1001	0.02725	0.06373	2.72	2.4563	0.07416	-0.21
2.74	0.35895	2.65791	0.34825	2.58538	0.36135	2.66335	2.74	0.80825	0.22811	-0.18997	0.92142	0.28418	-0.30487	2.76	0.82362	-0.40566	0.68575	0.80244	-0.29094	0.66571	0.13548	0.04799	0.12268	0.17369	0.02036	0.10335	0.02639	0.06405	2.74	2.5483	0.10799	1.62
2.76	0.36006	2.66016	0.36869	2.58601	0.36352	2.66444	2.76	0.82412	0.23168	-0.16109	0.93579	0.29259	-0.26502	2.78	0.81599	-0.38938	0.6596	0.79382	-0.27585	0.64082	0.11317	0.05607	0.1149	0.15025	0.02118	0.11472	0.02004	0.06348	2.76	2.4539	-0.03174	0.65
2.78	0.36382	2.6613	0.36315	2.58718	0.36564	2.6655	2.78	0.84295	0.23425	-0.12935	0.9587	0.30244	-0.21708	2.8	0.80723	-0.36937	0.63258	0.78279	-0.25007	0.62111	0.11167	0.06091	0.10393	0.14456	0.02217	0.11353	0.01878	0.06233	2.78	2.4093	-0.05094	0.29
2.8	0.37085	2.66232	0.3732	2.58853	0.36508	2.6665	2.8	0.86076	0.23702	-0.09946	0.98122	0.31221	-0.16634	2.82	0.7975	-0.34771	0.61233	0.7714	-0.22225	0.60527	0.11575	0.06819	0.08773	0.14404	0.02444	0.1193	0.01147	0.05996	2.8	2.3139	-0.0776	-0.61
2.82	0.36645	2.66369	0.36431	2.58911	0.36946	2.66746	2.82	0.87844	0.24014	-0.06945	1.00424	0.3174	-0.11247	2.84	0.78736	-0.3247	0.6007	0.76235	-0.20674	0.59308	0.12046	0.07519	0.06688	0.14472	0.0261	0.12546	0.00706	0.0585	2.82	2.3915	0.04138	0.09
2.84	0.37522	2.66551	0.37015	2.58976	0.37465	2.66837	2.84	0.89618	0.24321	-0.04188	1.02664	0.31903	-0.0577	2.86	0.77724	-0.29841	0.59618	0.75323	-0.18163	0.59191	0.1258	0.07726	0.04302	0.14588	0.02501	0.11796	0.00762	0.05446	2.84	2.4619	0.06837	1.4
2.86	0.37885	2.66735	0.37775	2.5901	0.37857	2.66922	2.86	0.91395	0.24633	-0.01387	1.05077	0.31898	0.0019	2.88	0.76761	-0.26859	0.59509	0.74585	-0.15951	0.58933	0.13046	0.07582	0.01582	0.14707	0.02401	0.11678	0.00427	0.04897	2.86	2.374	-0.04186	0.3
2.88	0.3757	2.66873	0.3798	2.59036	0.38091	2.67001	2.88	0.93059	0.24807	0.01214	1.07439	0.31887	0.05989	2.9	0.758	-0.23654	0.59459	0.73726	-0.13616	0.5874	0.13682	0.07265	0.01577	0.15145	0.02176	0.10908	0.00576	0.04385	2.88	2.4218	0.00903	-0.03
2.9	0.37785	2.66965	0.37345	2.59096	0.38243	2.67075	2.9	0.94523	0.25034	0.03673	1.09772	0.31811	0.11777	2.92	0.74703	-0.20274	0.59452	0.72469	-0.11036	0.59668	0.1438	0.0708	0.04775	0.15915	0.02074	0.10038	0.00719	0.03956	2.9	2.3409	-0.05566	-0.16
2.92	0.38104	2.67084	0.38353	2.59134	0.38762	2.67142	2.92	0.95764	0.25315	0.0589	1.11855	0.3186	0.16747	2.94	0.73292	-0.1683	0.59499	0.71373	-0.08174	0.60142	0.15249	0.06777	0.08104	0.17043	0.02234	0.09238	0.00216	0.03083	2.92	2.2924	-0.04282	-0.38
2.94	0.38309	2.67197	0.39055	2.59161	0.38922	2.67203	2.94	0.97009	0.25452	0.08203	1.13902	0.31776	0.21395	2.96	0.71797	-0.13288	0.59636	0.70217	-0.05353	0.60548	0.16091	0.06545	0.10857	0.18275	0.01919	0.08656	0.00643	0.02199	2.94	2.4572	0.10682	1.29
2.96	0.37711	2.67256	0.38565	2.59158	0.38812	2.67257	2.96	0.9782	0.25548	0.10144	1.15515	0.31815	0.25222	2.98	0.70431	-0.09636	0.60815	0.69046	-0.02465	0.62584	0.16893	0.06324	0.13192	0.19544	0.0158	0.07935	0.00912	0.01404	2.96	2.3386	-0.04292	-0.33
2.98	0.39085	2.67178	0.39615	2.59115	0.38771	2.67305	2.98	0.98318	0.25764	0.11709	1.1679	0.32073	0.28472	3	0.68908	-0.05927	0.62575	0.67732	0.00228	0.65719	0.17695	0.06267	0.15078	0.20833	0.01385	0.07171	0.01769	0.0033	2.98	2.357	-0.00317	-0.25
3	0.39669	2.6706	0.39149	2.59088	0.38907	2.67347	3	0.9877	0.25879	0.13207	1.17899	0.32221	0.31313	3.02	0.66824	-0.02148	0.63115	0.65771	0.04816	0.6849	0.18472	0.06309	0.16763	0.22106	0.01176	0.06155	0.03144	0.01106	3	2.4412	0.05157	1.21
3.02	0.395	2.66927	0.3927	2.59076	0.39649	2.67383	3.02	0.98685	0.25829	0.14697	1.18598	0.32302	0.33622	3.04	0.64361	0.01834	0.63021	0.63482	0.07893	0.69368	0.19129	0.06342	0.18106	0.23215	0.01053	0.06964	0.05375	0.03135	3.02	2.3742	-0.03815	-0.72
3.04	0.39689	2.66993	0.40904	2.59035	0.39942	2.67412	3.04	0.98413	0.25873	0.15737	1.19008	0.3245	0.35119	3.06	0.61818	0.05649	0.63017	0.61321	0.10953	0.71517	0.19913	0.06473	0.18925	0.24371	0.00879	0.06059	0.06347	0.04266	3.04	2.4752	0.03981	1.15
3.06	0.39156	2.67129	0.38786	2.5904	0.40055	2.67436	3.06	0.97703	0.25919	0.16697	1.19021	0.32564	0.36159	3.08	0.59268	0.08884	0.63569	0.59053	0.13864	0.74672	0.20595	0.06577	0.19382	0.25288	0.00497	0.05304	0.085	0.06385	3.06	2.2262	-0.15799	-1.19
3.08	0.41316	2.67333	0.40865	2.59055	0.4049	2.67454	3.08	0.96776	0.25884	0.17415	1.18698	0.32591	0.36587	3.1	0.56717	0.11658	0.64134	0.56573	0.15662	0.76266	0.21318	0.06645	0.19462	0.26132	0.00215	0.0498	0.11103	0.0884	3.08	2.5269	0.15326	0.95
3.1	0.39542	2.6742	0.4033	2.5913	0.40507	2.67468	3.1	0.95553	0.25819	0.17934	1.1798	0.32561	0.36481	3.12	0.54423	0.14261	0.63842	0.5446	0.17983	0.78637	0.21922	0.06707	0.19172	0.26733	0.00144	0.04004	0.12132	0.09836	3.1	2.4965	0.02025	-0.93
3.12	0.4073	2.67445	0.41135	2.59223	0.40956	2.67476	3.12	0.94125	0.25848	0.18072	1.16901	0.32516	0.35777	3.14	0.52737	0.16699	0.62904	0.52884	0.19659	0.78728	0.22427	0.06742	0.18547	0.27121	0.000370383	0.03722	0.14795	0.12235	3.12	2.4235	-0.0648	-0.57
3.14	0.4088	2.67431	0.40031	2.59328	0.41078	2.6748	3.14	0.92555	0.25771	0.18169	1.15514	0.32313	0.3479	3.16	0.51008	0.19265	0.62023	0.51548	0.21458	0.79571	0.22776	0.06668	0.17705	0.27235	0.00147	0.0296	0.15824	0.13089	3.14	2.5011	0.01252	0.83
3.16	0.40619	2.67416	0.41345	2.59389	0.40824	2.67481	3.16	0.90969	0.25739	0.17957	1.13889	0.32114	0.33333	3.18	0.48947	0.22178	0.61464	0.50127	0.24283	0.79302	0.22959	0.06542	0.16621	0.27113	0.0054	0.02193	0.17549	0.14625	3.16	2.4432	-0.04593	0.11
3.18	0.42045	2.67402	0.41265	2.59505	0.41014	2.67479	3.18	0.89158	0.25729	0.17534	1.11941	0.31909	0.31538	3.2	0.46785	0.252	0.60931	0.48721	0.26741	0.80027	0.2292	0.06375	0.15376	0.26705	0.0118	0.02105	0.17838	0.15266	3.18	2.4831	0.00676	0.65
3.2	0.4075	2.67362	0.43324	2.59557	0.41629	2.67474	3.2	0.87511	0.25614	0.17026	1.09908	0.31647	0.29532	3.22	0.44437	0.28041	0.60215	0.4676	0.28813	0.81345	0.22783	0.0618	0.14004	0.26159	0.01936	0.01541	0.19096	0.16584	3.2	2.2292	-0.15105	-1.41
3.22	0.42511	2.67377	0.4086	2.59605	0.41869	2.67467	3.22	0.85667	0.2557	0.163	1.07584	0.31498	0.27222	3.24	0.4169	0.30692	0.59131	0.44237	0.31044	0.80025	0.22397	0.06033	0.12506	0.25366	0.02323	0.00772	0.2113	0.18235	3.22	2.4417	0.12826	-0.15
3.24	0.41945	2.67478	0.4139	2.59595	0.41095	2.67459	3.24	0.83924	0.25471	0.15363	1.05145	0.314	0.24694	3.26	0.39241	0.33124	0.58227	0.42068	0.32846	0.8034	0.21917	0.05928	0.10922	0.24483	0.02547	0.00352	0.20894	0.17973	3.24	2.4914	0.09951	0.85
3.26	0.42049	2.67599	0.42644	2.59622	0.42163	2.6745	3.26	0.82175	0.25365	0.14361	1.02544	0.31464	0.21952	3.28	0.37441	0.352	0.57844	0.40295	0.34568	0.78935	0.21221	0.05929	0.09331	0.23438	0.02827	0.00278	0.22113	0.18816	3.26	2.3081	-0.08308	-0.08
3.28	0.4141	2.677	0.42251	2.59646	0.42389	2.67442	3.28	0.80389	0.25322	0.13256	0.99859	0.31616	0.19084	3.3	0.35802	0.36931	0.57858	0.38529	0.3659	0.79368	0.20369	0.06099	0.07591	0.22294	0.02854	0.00632	0.21091	0.17754	3.28	2.4829	0.09152	1.69
3.3	0.43217	2.67821	0.42724	2.5977	0.42751	2.67434	3.3	0.78688	0.25219	0.12058	0.97185	0.3175	0.16142	3.32	0.33925	0.38474	0.58179	0.35912	0.38245	0.77776	0.1947	0.06294	0.05828	0.2115	0.02727	0.00341	0.2151	0.18096	3.3	2.2085	-0.14604	-1.07
3.32	0.42634	2.67998	0.42924	2.59897	0.43499	2.67428	3.32	0.76954	0.25181	0.10847	0.94483	0.31903	0.13278	3.34	0.31913	0.39805	0.58642	0.32925	0.40666	0.78102	0.18497	0.06531	0.04084	0.20001	0.01987	0.00229	0.19597	0.16253	3.32	2.3908	0.08985	-0.07
3.34	0.43536	2.68115	0.4322	2.60045	0.44121	2.67424	3.34	0.75373	0.25095	0.09451	0.91875	0.31979	0.10258	3.36	0.29979	0.40831	0.59199	0.29972	0.41994	0.77542	0.17529	0.06722	0.02431	0.18911	0.01012	0.00861	0.1946	0.1628	3.34	2.2646	-0.03586	-2
3.36	0.42213	2.68277	0.4345	2.60138	0.44301	2.67423	3.36	0.73832	0.25092	0.08169	0.8923	0.32067	0.07266	3.38	0.28218	0.41508	0.59839	0.27418	0.43093	0.77778	0.16502	0.06884	0.00807	0.1782	7.18832e-05	0.01163	0.18343	0.15224	3.36	2.4634	0.1264	0.09
3.38	0.44841	2.6837	0.42794	2.60184	0.44485	2.67425	3.38	0.72247	0.25003	0.06823	0.86645	0.32004	0.04628	3.4	0.26574	0.41862	0.60627	0.25142	0.43651	0.78403	0.15398	0.06975	0.00903	0.16689	0.008	0.01585	0.17939	0.14947	3.38	2.5629	0.08242	0.25
3.4	0.42256	2.6837	0.45006	2.6021	0.44648	2.67431	3.4	0.7083	0.249	0.05416	0.84162	0.319	0.02194	3.42	0.25019	0.41927	0.61738	0.22964	0.43479	0.79443	0.14398	0.07001	0.02195	0.15728	0.01432	0.01789	0.17776	0.1487	3.4	2.3796	-0.14111	-0.23
3.42	0.4331	2.68273	0.434	2.60214	0.43953	2.67442	3.42	0.69344	0.2485	0.04006	0.81619	0.31807	0.000182138	3.44	0.23581	0.41815	0.63465	0.2103	0.43002	0.81567	0.13332	0.07	0.03222	0.14758	0.02055	0.01552	0.17705	0.14719	3.42	2.5811	0.04532	1.78
3.44	0.45585	2.68265	0.44294	2.60243	0.4388	2.67458	3.44	0.67897	0.24738	0.02744	0.79077	0.31697	-0.01999	3.46	0.22248	0.41489	0.65124	0.19457	0.42763	0.83273	0.12275	0.06957	0.03988	0.13826	0.02551	0.01187	0.18102	0.15	3.44	2.3386	-0.17377	-1.95
3.46	0.43283	2.68231	0.43935	2.60253	0.4397	2.67479	3.46	0.66516	0.24732	0.01383	0.76596	0.31619	-0.03835	3.48	0.21064	0.40979	0.66082	0.17954	0.41769	0.8455	0.1118	0.06959	0.04743	0.12901	0.02791	0.01274	0.18149	0.15254	3.46	2.3812	-0.02621	0.34
3.48	0.44464	2.68263	0.44609	2.60279	0.43813	2.67506	3.48	0.65055	0.24593	0.0015	0.74163	0.31393	-0.05213	3.5	0.20081	0.40331	0.6689	0.16725	0.40835	0.85474	0.1008	0.06887	0.05218	0.11976	0.0311	0.0079	0.18468	0.1544	3.48	2.3231	-0.01677	-1.38
3.5	0.44355	2.68298	0.44926	2.6027	0.43848	2.6754	3.5	0.63749	0.2458	-0.00989	0.7182	0.31193	-0.06371	3.52	0.1929	0.3952	0.68482	0.15899	0.4122	0.88755	0.09108	0.068	0.05363	0.11154	0.03356	0.00504	0.18584	0.15545	3.5	2.2872	0.0154	-0.46
3.52	0.45732	2.68317	0.44915	2.60266	0.44081	2.6758	3.52	0.62348	0.24525	-0.02041	0.69433	0.30915	-0.07258	3.54	0.18701	0.38587	0.70902	0.15321	0.38403	0.90041	0.08071	0.06613	0.05382	0.10229	0.03391	0.017	0.20273	0.17757	3.52	2.3914	0.11656	1.62
3.54	0.43967	2.68343	0.4668	2.60279	0.44368	2.67628	3.54	0.60996	0.24366	-0.02952	0.67068	0.30516	-0.07891	3.56	0.18403	0.37507	0.73168	0.14876	0.36762	0.92698	0.07085	0.0639	0.05217	0.09321	0.0338	0.00184	0.19139	0.1622	3.54	2.1689	-0.0756	0.35
3.56	0.46662	2.68286	0.44096	2.60296	0.44613	2.67682	3.56	0.59639	0.24409	-0.0373	0.64698	0.30177	-0.08183	3.58	0.183	0.36218	0.74679	0.14718	0.36074	0.94224	0.06072	0.0615	0.04939	0.08356	0.03527	0.00745	0.1953	0.16569	3.56	2.2071	0.03878	1.54
3.58	0.43797	2.68294	0.45119	2.60338	0.46306	2.67743	3.58	0.58378	0.24257	-0.04581	0.62314	0.29724	-0.08461	3.6	0.18241	0.34861	0.76096	0.14626	0.34766	0.94856	0.05059	0.05768	0.04453	0.07308	0.03582	0.00144	0.19545	0.1697	3.58	1.923	-0.12145	-0.99
3.6	0.46198	2.68429	0.45669	2.60381	0.44619	2.6781	3.6	0.5688	0.2421	-0.05156	0.59717	0.29359	-0.08418	3.62	0.18231	0.33699	0.78132	0.14629	0.32241	0.97868	0.03936	0.05467	0.0388	0.06174	0.03615	0.000950575	0.1876	0.16414	3.6	2.023	0.09814	0.1
3.62	0.45829	2.68641	0.45684	2.60448	0.45674	2.67885	3.62	0.55142	0.24204	-0.05627	0.56884	0.29059	-0.08178	3.64	0.18234	0.32744	0.80522	0.14785	0.31438	1.01113	0.02837	0.05149	0.03262	0.05042	0.03602	0.01458	0.19736	0.17054	3.62	2.0831	0.13134	-0.26
3.64	0.45844	2.68855	0.47094	2.60521	0.4585	2.67967	3.64	0.53311	0.24127	-0.05899	0.53909	0.28717	-0.077	3.66	0.18244	0.31627	0.832	0.1486	0.29641	1.04001	0.01742	0.04855	0.02551	0.03916	0.03449	0.01306	0.20591	0.18098	3.64	2.1052	0.07838	-0.66
3.66	0.45895	2.68978	0.44286	2.60602	0.45127	2.68055	3.66	0.51304	0.24145	-0.06122	0.50793	0.28469	-0.06936	3.68	0.1822	0.30281	0.86042	0.15084	0.27592	1.08414	0.00598	0.0459	0.01801	0.02751	0.03384	0.01986	0.20801	0.183	3.66	2.3286	0.14647	1.67
3.68	0.46492	2.68836	0.46138	2.60636	0.43664	2.68149	3.68	0.48877	0.24117	-0.05907	0.47408	0.28053	-0.05828	3.7	0.18268	0.28914	0.88907	0.15289	0.26268	1.129	0.00511	0.04324	0.00814	0.01607	0.03136	0.02689	0.22372	0.19866	3.68	2.2778	-0.05847	-0.58
3.7	0.45919	2.6874	0.4614	2.60698	0.44944	2.68249	3.7	0.4655	0.24058	-0.05985	0.43966	0.27643	-0.04868	3.72	0.18563	0.27542	0.91811	0.15662	0.24585	1.15809	0.01469	0.03936	0.000788392	0.00571	0.02979	0.02646	0.23993	0.2166	3.7	2.1659	-0.17255	0.43
3.72	0.47142	2.68643	0.46579	2.6072	0.45953	2.68354	3.72	0.4377	0.23974	-0.05605	0.40182	0.27147	-0.03603	3.74	0.18939	0.26162	0.94744	0.15922	0.22645	1.18839	0.02584	0.03585	0.01117	0.00579	0.02901	0.02957	0.23998	0.21788	3.72	1.8406	-0.29978	-1.63
3.74	0.46422	2.68803	0.4755	2.60747	0.46707	2.68465	3.74	0.40835	0.23863	-0.05171	0.362	0.26612	-0.02231	3.76	0.19325	0.24766	0.97666	0.16295	0.2125	1.21897	0.03588	0.03173	0.02002	0.01593	0.03017	0.03517	0.24095	0.21923	3.74	1.9639	0.02609	-0.36
3.76	0.45846	2.69045	0.46585	2.60734	0.45986	2.68579	3.76	0.37716	0.2378	-0.04587	0.32343	0.25528	-0.01094	3.78	0.19707	0.23114	1.00481	0.16581	0.19379	1.24328	0.04635	0.02749	0.0294	0.02594	0.0303	0.03516	0.24231	0.2221	3.76	2.0483	0.13038	0.71
3.78	0.47215	2.69233	0.46375	2.60713	0.46792	2.68697	3.78	0.34266	0.23635	-0.03758	0.28303	0.24186	-0.00102	3.8	0.2009	0.21269	1.03148	0.16791	0.17404	1.26971	0.05373	0.01748	0.03493	0.03604	0.03126	0.03735	0.23847	0.21945	3.78	2.0222	0.07196	0.23
3.8	0.46865	2.69354	0.4759	2.60694	0.4703	2.68818	3.8	0.30677	0.23507	-0.02856	0.24141	0.22799	0.00916	3.82	0.20439	0.19681	1.05623	0.1723	0.16239	1.29364	0.05963	0.00551	0.03656	0.04566	0.03299	0.03865	0.23823	0.22037	3.8	2.2083	0.1591	1.58
3.82	0.46552	2.69542	0.46609	2.60663	0.48863	2.68942	3.82	0.26846	0.23386	-0.01718	0.19839	0.21293	0.02006	3.84	0.20653	0.1846	1.07657	0.17491	0.14119	1.30782	0.06536	0.00708	0.03772	0.05536	0.03209	0.03442	0.23741	0.22145	3.82	2.1528	-0.01115	-0.78
3.84	0.46764	2.69641	0.47435	2.60618	0.48614	2.69067	3.84	0.22996	0.23125	-0.00511	0.15397	0.1976	0.03463	3.86	0.20901	0.17087	1.09821	0.17787	0.133	1.33643	0.07007	0.02093	0.03724	0.06473	0.03162	0.04341	0.23125	0.21535	3.84	2.2219	-0.00624	-0.4
3.86	0.49033	2.69767	0.4769	2.60621	0.47818	2.69193	3.86	0.18974	0.22896	0.00746	0.11109	0.18651	0.0474	3.88	0.21384	0.15274	1.12565	0.18077	0.11978	1.35548	0.07599	0.03365	0.03974	0.07327	0.03114	0.03787	0.23822	0.22385	3.86	1.9622	-0.21156	-1.99
3.88	0.47681	2.69815	0.4756	2.60541	0.48185	2.69319	3.88	0.14954	0.22743	0.02145	0.07222	0.17237	0.05757	3.9	0.21969	0.13065	1.15439	0.18352	0.09871	1.36371	0.07865	0.04245	0.03994	0.07525	0.03307	0.03296	0.22983	0.2168	3.88	1.997	-0.04396	-0.39
3.9	0.48438	2.69697	0.48695	2.60523	0.49414	2.69444	3.9	0.10912	0.2243	0.03606	0.03413	0.15714	0.06712	3.92	0.22348	0.1044	1.17856	0.18463	0.07761	1.38182	0.07732	0.05506	0.03612	0.07748	0.03617	0.03194	0.20932	0.1972	3.9	2.2389	0.16321	1.74
3.92	0.47768	2.6958	0.47504	2.60534	0.49138	2.69568	3.92	0.06906	0.22071	0.05019	-0.00613	0.14835	0.08109	3.94	0.22467	0.07686	1.19986	0.18626	0.05587	1.40458	0.07499	0.06716	0.03106	0.07778	0.03885	0.02679	0.20326	0.19216	3.92	2.2093	0.0262	0.12
3.94	0.47028	2.69589	0.4798	2.60503	0.47727	2.6969	3.94	0.02978	0.21777	0.06456	-0.05026	0.14349	0.09781	3.96	0.22766	0.04886	1.2225	0.18586	0.02835	1.4103	0.07519	0.07236	0.0309	0.06747	0.03841	0.02099	0.20472	0.19485	3.94	2.5073	0.16082	1.73
3.96	0.49362	2.69675	0.4782	2.60529	0.47412	2.6981	3.96	-0.00896	0.21405	0.07689	-0.09033	0.14102	0.11449	3.98	0.23348	0.02116	1.24713	0.18909	0.00307	1.42168	0.08004	0.07428	0.03325	0.0483	0.0418	0.02051	0.1878	0.1783	3.96	2.4193	-0.08589	-2
3.98	0.47437	2.69824	0.47409	2.60586	0.48155	2.69925	3.98	-0.04828	0.21	0.08835	-0.13012	0.13718	0.11853	4	0.23978	-0.00756	1.27177	0.19538	-0.01526	1.43667	0.08137	0.07303	0.0376	0.02475	0.04439	0.01809	0.17455	0.16523	3.98	2.4198	-0.1099	-0.44
4	0.48169	2.69976	0.485	2.60664	0.47937	2.70037	4	-0.0884	0.2062	0.09983	-0.1699	0.13278	0.12239	4.02	0.24629	-0.04022	1.29642	0.1982	-0.04357	1.44572	0.08184	0.07282	0.03018	0.00973	0.0444	0.0077	0.1649	0.15577	4	2.4153	-0.09399	-0.59
4.02	0.48761	2.7017	0.48819	2.6082	0.48712	2.70144	4.02	-0.12611	0.20184	0.10585	-0.19856	0.13407	0.1226	4.04	0.25299	-0.07777	1.32111	0.19991	-0.07397	1.4625	0.0815	0.07342	0.02256	0.00239	0.04809	0.00335	0.1493	0.13967	4.02	2.4928	-0.00805	0.07
4.04	0.49128	2.70266	0.4959	2.6098	0.48803	2.70246	4.04	-0.16644	0.19761	0.11311	-0.23392	0.13144	0.12251	4.06	0.25992	-0.11652	1.34577	0.20775	-0.10954	1.46638	0.07245	0.06777	0.01675	0.00865	0.05308	0.0038	0.14139	0.13059	4.04	2.548	0.01738	1.09
4.06	0.49594	2.70372	0.48415	2.61068	0.48146	2.70342	4.06	-0.20161	0.19294	0.11499	-0.27458	0.12202	0.11834	4.08	0.26791	-0.15471	1.36512	0.21877	-0.16021	1.47617	0.06748	0.06617	0.0094	0.01293	0.05217	0.00698	0.12061	0.10949	4.06	2.4474	-0.06784	-0.11
4.08	0.48547	2.70376	0.48715	2.61212	0.48191	2.70431	4.08	-0.23782	0.18763	0.11553	-0.31536	0.11361	0.11521	4.1	0.27812	-0.19382	1.3806	0.22934	-0.20733	1.47988	0.07297	0.07092	0.00335	0.02112	0.04914	0.0055	0.11105	0.10113	4.08	2.4342	-0.0177	0.02
4.1	0.48718	2.70366	0.48721	2.61349	0.47845	2.70514	4.1	-0.27194	0.18123	0.11038	-0.35656	0.10544	0.10772	4.12	0.291	-0.23677	1.40084	0.2463	-0.26132	1.48258	0.07754	0.07402	0.000322715	0.03024	0.04878	0.01351	0.09928	0.09022	4.1	2.3803	-0.00808	-0.66
4.12	0.50034	2.70316	0.48565	2.61568	0.4784	2.7059	4.12	-0.30445	0.17456	0.1057	-0.39571	0.09656	0.10385	4.14	0.30596	-0.2907	1.42332	0.26931	-0.32726	1.47032	0.08462	0.07579	0.00266	0.04218	0.0447	0.02455	0.08174	0.07524	4.12	2.4328	0.07338	-0.8
4.14	0.48556	2.70395	0.4905	2.61795	0.47927	2.70659	4.14	-0.33445	0.16824	0.09705	-0.43074	0.08905	0.099	4.16	0.32187	-0.34277	1.44531	0.28555	-0.38057	1.49143	0.09126	0.078	0.00185	0.05384	0.03665	0.03656	0.047	0.04561	4.14	2.6484	0.18644	2
4.16	0.47637	2.70425	0.49635	2.61984	0.48452	2.70721	4.16	-0.3636	0.16061	0.08481	-0.46441	0.08235	0.09331	4.18	0.33894	-0.38708	1.46607	0.30653	-0.43469	1.49761	0.09629	0.07919	0.00195	0.06409	0.03632	0.0378	0.04612	0.04561	4.16	2.4363	-0.09095	-1.15
4.18	0.49455	2.70529	0.47849	2.62097	0.48203	2.70775	4.18	-0.38729	0.15327	0.07074	-0.49268	0.07598	0.08821	4.2	0.35637	-0.4283	1.4861	0.32588	-0.47827	1.5119	0.10081	0.07826	0.0085	0.07436	0.03241	0.04761	0.03154	0.03554	4.18	2.5985	0.057	0.62
4.2	0.49512	2.70631	0.502	2.62193	0.49344	2.70822	4.2	-0.41105	0.14534	0.05463	-0.54799	0.0682	0.08399	4.22	0.37115	-0.46536	1.50507	0.33952	-0.52339	1.53768	0.10539	0.07729	0.01747	0.08377	0.03049	0.04997	0.0258	0.03177	4.2	2.4202	-0.11674	-1.6
4.22	0.49553	2.70623	0.50589	2.62215	0.49981	2.70861	4.22	-0.42928	0.13673	0.03747	-0.56959	0.0619	0.0794	4.24	0.38162	-0.49554	1.52144	0.35009	-0.56662	1.54472	0.13694	0.07714	0.02936	0.11917	0.03163	0.05803	0.03261	0.04091	4.22	2.5333	0.03083	-0.49
4.24	0.50876	2.70623	0.48294	2.62211	0.49833	2.70893	4.24	-0.44645	0.12761	0.01915	-0.58928	0.05536	0.07294	4.26	0.39261	-0.53094	1.53639	0.36165	-0.61824	1.54743	0.14031	0.07483	0.04193	0.12633	0.03153	0.07108	0.02328	0.03721	4.24	2.7177	0.11892	1.59
4.26	0.49472	2.706	0.49535	2.62164	0.49717	2.70918	4.26	-0.45875	0.11959	-0.00142	-0.60419	0.05006	0.06446	4.28	0.40877	-0.57691	1.54685	0.37336	-0.67005	1.56809	0.14283	0.07225	0.05379	0.13163	0.03096	0.0873	0.01104	0.03288	4.26	2.6252	-0.05803	0.45
4.28	0.50285	2.70601	0.50103	2.62072	0.49981	2.70935	4.28	-0.46954	0.10985	-0.02154	-0.61601	0.04461	0.05612	4.3	0.42556	-0.62507	1.55458	0.38542	-0.72912	1.56778	0.14544	0.06953	0.06588	0.13559	0.03541	0.09314	0.02124	0.04486	4.28	2.6278	-0.05342	0.63
4.3	0.48909	2.70653	0.49505	2.61925	0.49804	2.70947	4.3	-0.47575	0.0993	-0.04188	-0.62287	0.03973	0.04665	4.32	0.43581	-0.66953	1.56973	0.38894	-0.7881	1.57188	0.14647	0.06524	0.07766	0.13747	0.04014	0.10405	0.0132	0.04273	4.3	2.4471	-0.14752	-1.85
4.32	0.49788	2.70737	0.51145	2.6175	0.49815	2.70952	4.32	-0.48246	0.09019	-0.0604	-0.62848	0.03602	0.03852	4.34	0.44281	-0.71181	1.59793	0.38988	-0.83522	1.62639	0.14712	0.05957	0.08853	0.13808	0.04687	0.11857	0.00215	0.03956	4.32	2.5168	0.0216	-1.63
4.34	0.49882	2.70718	0.48105	2.616	0.49722	2.70951	4.34	-0.48447	0.07968	-0.08	-0.62933	0.03199	0.02869	4.36	0.4502	-0.75528	1.62034	0.39169	-0.8864	1.65343	0.14602	0.05417	0.09892	0.13617	0.05293	0.12341	0.02846	0.06495	4.34	2.6935	0.15117	0.81
4.36	0.49456	2.70743	0.49019	2.61456	0.49612	2.70945	4.36	-0.48756	0.06917	-0.09812	-0.62989	0.02799	0.01931	4.38	0.45899	-0.80172	1.62689	0.39434	-0.94568	1.64407	0.14486	0.04769	0.10869	0.13334	0.05851	0.13112	0.03309	0.07296	4.36	2.6825	0.04099	-0.24
4.38	0.49992	2.70786	0.4909	2.6138	0.49648	2.70933	4.38	-0.48607	0.05948	-0.11611	-0.62626	0.02431	0.00855	4.4	0.46785	-0.85038	1.63029	0.39377	-1.00347	1.6707	0.14233	0.04118	0.11743	0.12869	0.06465	0.14396	0.01718	0.06633	4.38	2.8044	0.06407	1.35
4.4	0.48697	2.70944	0.51511	2.61334	0.49708	2.70918	4.4	-0.4854	0.04852	-0.13064	-0.62295	0.01968	-0.00195	4.42	0.47599	-0.90075	1.64113	0.39458	-1.05608	1.69287	0.14019	0.03517	0.12466	0.12352	0.07408	0.15309	0.04041	0.09094	4.4	2.6168	-0.14238	-1.57
4.42	0.4936	2.71141	0.49874	2.61293	0.49876	2.70898	4.42	-0.48132	0.0384	-0.14482	-0.61647	0.01553	-0.0141	4.44	0.48265	-0.95347	1.65467	0.39535	-1.11401	1.71317	0.13755	0.02884	0.12869	0.11825	0.08141	0.15533	0.05174	0.10228	4.42	2.7841	0.03651	-0.27
4.44	0.48912	2.71303	0.49534	2.61262	0.49784	2.70876	4.44	-0.48047	0.02813	-0.15648	-0.61176	0.01213	-0.02671	4.46	0.49021	-1.00854	1.66967	0.39649	-1.17724	1.73661	0.13515	0.02287	0.13072	0.11272	0.0873	0.16054	0.0585	0.11164	4.44	2.7687	-0.02104	-0.83
4.46	0.51353	2.71328	0.50075	2.6127	0.50786	2.7085	4.46	-0.47657	0.01859	-0.16689	-0.60436	0.00918	-0.04027	4.48	0.50122	-1.06821	1.68793	0.3992	-1.25163	1.75483	0.13129	0.016	0.12977	0.10637	0.09372	0.1687	0.06694	0.12388	4.46	2.9117	0.05869	0.14
4.48	0.50607	2.71283	0.51029	2.61262	0.50674	2.70822	4.48	-0.47182	0.00837	-0.17558	-0.5961	0.00636	-0.05468	4.5	0.51354	-1.13009	1.70702	0.40517	-1.31585	1.78527	0.12779	0.00941	0.12662	0.10048	0.10202	0.18342	0.0669	0.13265	4.48	3.0262	0.04883	1.14
4.5	0.51328	2.71178	0.51059	2.61272	0.51057	2.70793	4.5	-0.46959	-0.00174	-0.18354	-0.59037	0.00351	-0.06829	4.52	0.52351	-1.18678	1.72049	0.40912	-1.37692	1.80936	0.12428	0.00201	0.1209	0.09513	0.10837	0.18576	0.07825	0.14388	4.5	2.8751	-0.13733	-1.02
4.52	0.5025	2.71121	0.4926	2.61257	0.51294	2.70762	4.52	-0.46523	-0.01126	-0.189	-0.58344	-0.000215156	-0.08258	4.54	0.53245	-1.23685	1.72647	0.40752	-1.43762	1.82604	0.12078	0.00525	0.11525	0.09013	0.11439	0.19014	0.08887	0.15555	4.52	3.0073	0.00559	0.53
4.54	0.50707	2.71084	0.5134	2.61243	0.51458	2.7073	4.54	-0.46118	-0.02024	-0.19359	-0.57749	-0.00464	-0.09832	4.56	0.54176	-1.29149	1.73536	0.41097	-1.49978	1.84317	0.11821	0.01104	0.10642	0.08697	0.12493	0.20077	0.09957	0.16998	4.54	2.9776	-0.04022	0.03
4.56	0.51484	2.71081	0.49568	2.61269	0.51822	2.70699	4.56	-0.45557	-0.02875	-0.19597	-0.57162	-0.00909	-0.11449	4.58	0.55166	-1.35335	1.7497	0.41557	-1.57301	1.86363	0.11631	0.0156	0.09527	0.08524	0.13079	0.20829	0.10781	0.18154	4.56	3.0114	-0.00278	0.22
4.58	0.49392	2.71029	0.5137	2.6143	0.51591	2.70667	4.58	-0.45058	-0.0379	-0.19745	-0.5667	-0.01417	-0.13053	4.6	0.56171	-1.41662	1.76415	0.41776	-1.63943	1.88951	0.11605	0.01966	0.08148	0.08628	0.13609	0.21966	0.11393	0.19413	4.58	3.0796	0.03715	1.42
4.6	0.50204	2.71067	0.51094	2.61632	0.51113	2.70637	4.6	-0.44584	-0.04515	-0.19807	-0.56179	-0.01976	-0.14654	4.62	0.57196	-1.48091	1.77832	0.42304	-1.71179	1.90485	0.11612	0.02373	0.06692	0.08831	0.14395	0.22281	0.12536	0.20503	4.6	3.0017	-0.04467	0.37
4.62	0.51035	2.71058	0.50094	2.61862	0.5078	2.70607	4.62	-0.4417	-0.05338	-0.1978	-0.55764	-0.0266	-0.16252	4.64	0.58255	-1.54564	1.79215	0.42711	-1.77629	1.93165	0.11595	0.02539	0.05153	0.09098	0.14892	0.23088	0.12653	0.21187	4.62	2.9456	-0.04327	-0.09
4.64	0.50848	2.71133	0.5077	2.62136	0.50708	2.70578	4.64	-0.43626	-0.06134	-0.19706	-0.55293	-0.03368	-0.17787	4.66	0.59342	-1.61012	1.80638	0.43401	-1.84271	1.95301	0.11594	0.02678	0.03528	0.09455	0.15544	0.23065	0.1395	0.2215	4.64	2.7805	-0.08731	-1.82
4.66	0.50739	2.71161	0.50795	2.62426	0.50311	2.70552	4.66	-0.43034	-0.06824	-0.19736	-0.5487	-0.04071	-0.193	4.68	0.605	-1.67353	1.82424	0.44296	-1.90943	1.97694	0.11667	0.02766	0.01919	0.0992	0.15941	0.23259	0.14663	0.22845	4.66	2.9167	0.11833	0.06
4.68	0.50668	2.71111	0.5172	2.62629	0.49968	2.70526	4.68	-0.42542	-0.07527	-0.19756	-0.54626	-0.0481	-0.20696	4.7	0.61792	-1.73595	1.84577	0.45339	-1.97219	2.00003	0.11836	0.02753	0.00436	0.10474	0.16204	0.2359	0.1527	0.23552	4.68	2.9758	0.12015	1.48
4.7	0.51451	2.71	0.49926	2.62757	0.49971	2.70503	4.7	-0.41848	-0.08109	-0.19848	-0.54264	-0.05617	-0.22156	4.72	0.63236	-1.7977	1.86736	0.46745	-2.03511	2.01574	0.12084	0.02717	0.0094	0.11107	0.16453	0.23624	0.15426	0.2371	4.7	2.813	-0.04916	-0.91
4.72	0.50495	2.70917	0.50786	2.62767	0.5045	2.70482	4.72	-0.41331	-0.08705	-0.20003	-0.54045	-0.06479	-0.23541	4.74	0.64823	-1.85666	1.88952	0.47843	-2.08751	2.04861	0.12416	0.02492	0.02308	0.1186	0.16491	0.23741	0.14838	0.23423	4.72	2.9546	0.08705	0.94
4.74	0.50286	2.7089	0.50642	2.62686	0.50496	2.70463	4.74	-0.40588	-0.09283	-0.20414	-0.5365	-0.07359	-0.25006	4.76	0.66476	-1.91095	1.91413	0.49601	-2.14344	2.05977	0.12714	0.02226	0.03538	0.12569	0.16979	0.23085	0.15909	0.23647	4.74	2.7339	-0.11204	-2
4.76	0.50404	2.70919	0.51111	2.62581	0.50782	2.70446	4.76	-0.39928	-0.09853	-0.21037	-0.53335	-0.08249	-0.26209	4.78	0.68178	-1.95922	1.94365	0.50584	-2.18495	2.1191	0.13062	0.01924	0.04592	0.13276	0.16875	0.23249	0.14564	0.22857	4.76	2.9548	0.11536	0.19
4.78	0.50906	2.70944	0.5008	2.62496	0.50656	2.7043	4.78	-0.38996	-0.10213	-0.21709	-0.52797	-0.09049	-0.27272	4.8	0.69958	-2.00367	1.97589	0.5213	-2.22543	2.14786	0.13407	0.01604	0.05172	0.13802	0.17594	0.22573	0.17545	0.24279	4.78	2.9575	0.02785	0
4.8	0.51064	2.70903	0.5101	2.62389	0.50937	2.70417	4.8	-0.38215	-0.10696	-0.22607	-0.52313	-0.09967	-0.28465	4.82	0.71842	-2.04771	2.00465	0.53789	-2.26761	2.17308	0.13801	0.01164	0.05563	0.14324	0.17828	0.22176	0.17197	0.23679	4.8	2.9813	-0.0077	-0.38
4.82	0.50229	2.70805	0.49246	2.62275	0.50444	2.70404	4.82	-0.37416	-0.11057	-0.23874	-0.51806	-0.10778	-0.29759	4.84	0.7403	-2.09048	2.02733	0.55545	-2.30346	2.19133	0.14098	0.00729	0.05858	0.14713	0.18053	0.2199	0.16843	0.23218	4.82	3.1335	0.05056	1.58
4.84	0.50658	2.70747	0.52901	2.62165	0.5059	2.70394	4.84	-0.36432	-0.11314	-0.25373	-0.51072	-0.11492	-0.31138	4.86	0.76535	-2.12871	2.05927	0.57691	-2.33602	2.21369	0.1439	0.00279	0.05885	0.14969	0.18485	0.21298	0.164	0.22274	4.84	3.0156	-0.11721	-0.4
4.86	0.50137	2.70823	0.49837	2.6207	0.50684	2.70384	4.86	-0.3531	-0.11603	-0.27116	-0.50163	-0.12169	-0.326	4.88	0.79524	-2.15595	2.10627	0.60526	-2.3591	2.23834	0.1464	0.00178	0.05765	0.15094	0.18844	0.20731	0.15442	0.21055	4.86	3.0509	-0.05615	-0.02
4.88	0.50473	2.70867	0.51836	2.61989	0.50513	2.70375	4.88	-0.34138	-0.11772	-0.29047	-0.49102	-0.12656	-0.34127	4.9	0.82685	-2.17244	2.15846	0.63458	-2.37113	2.27046	0.14853	0.00566	0.05484	0.15043	0.18998	0.20315	0.13207	0.19065	4.88	3.068	-0.02774	0.37
4.9	0.51488	2.70978	0.50143	2.61909	0.50324	2.70366	4.9	-0.32901	-0.11917	-0.31272	-0.48293	-0.13157	-0.35546	4.92	0.85394	-2.18453	2.21029	0.66285	-2.37759	2.30236	0.14964	0.00884	0.0508	0.14778	0.19227	0.19869	0.112	0.17156	4.9	3.1024	0.00463	0.25
4.92	0.50608	2.71012	0.49293	2.61817	0.50306	2.70358	4.92	-0.31391	-0.11965	-0.33795	-0.47253	-0.13554	-0.37082	4.94	0.87929	-2.19412	2.26218	0.68958	-2.38549	2.33485	0.15392	0.0124	0.04274	0.1446	0.19109	0.19306	0.09207	0.15252	4.92	3.2078	0.06141	1.53
4.94	0.50691	2.70985	0.51168	2.61674	0.49991	2.70348	4.94	-0.29943	-0.1192	-0.36304	-0.46171	-0.13854	-0.38726	4.96	0.90475	-2.20167	2.31465	0.71505	-2.38787	2.3644	0.15862	0.01589	0.03287	0.13925	0.18971	0.19137	0.07267	0.13665	4.94	3.0323	-0.10539	-0.99
4.96	0.50262	2.70991	0.5078	2.61536	0.50599	2.70338	4.96	-0.28112	-0.11968	-0.38948	-0.44868	-0.14471	-0.40742	4.98	0.93142	-2.21058	2.37236	0.7428	-2.39401	2.3989	0.16228	0.01934	0.02422	0.13288	0.1897	0.1862	0.04975	0.11547	4.96	3.1248	0.03185	-0.03
4.98	0.5135	2.7104	0.50365	2.61428	0.49039	2.70327	4.98	-0.26394	-0.11904	-0.4181	-0.43616	-0.15015	-0.43162	5	0.95863	-2.21163	2.43918	0.77508	-2.38935	2.43339	0.16756	0.02503	0.01794	0.12807	0.18862	0.18343	0.02654	0.09578	4.98	2.9994	-0.05377	-1.63
5	0.50276	2.71014	0.49455	2.61419	0.51661	2.70313	5	-0.24593	-0.11815	-0.44867	-0.42248	-0.15485	-0.46085	5.02	0.98434	-2.19097	2.51817	0.80652	-2.37257	2.4763	0.17222	0.03111	0.01352	0.12316	0.18355	0.17772	0.00579	0.06804	5	3.1701	0.11725	0.34
5.02	0.50797	2.71114	0.51764	2.61502	0.50064	2.70298	5.02	-0.22688	-0.11698	-0.47834	-0.40658	-0.15897	-0.49279	5.04	1.00244	-2.16439	2.62042	0.83774	-2.35173	2.52224	0.17655	0.0367	0.01218	0.11897	0.17782	0.1816	0.04187	0.043	5.02	3.219	0.07288	0.76
5.04	0.50663	2.71095	0.50989	2.61656	0.54306	2.7028	5.04	-0.20751	-0.11571	-0.50838	-0.39097	-0.1626	-0.52602	5.06	1.00676	-2.13725	2.71469	0.85862	-2.33481	2.62718	0.1797	0.04199	0.01445	0.11615	0.1647	0.18734	0.09818	0.00537	5.04	3.2048	-0.00778	-0.03
5.06	0.50494	2.70985	0.52017	2.61825	0.52407	2.70259	5.06	-0.18848	-0.11304	-0.53752	-0.3738	-0.16323	-0.56285	5.08	0.99728	-2.11068	2.78621	0.8671	-2.30842	2.67331	0.18346	0.04689	0.01764	0.11412	0.14814	0.19756	0.08751	0.01936	5.06	3.2351	-0.01389	0.36
5.08	0.50829	2.70958	0.48055	2.61989	0.5098	2.70234	5.08	-0.1688	-0.11041	-0.56648	-0.35703	-0.16476	-0.6008	5.1	0.98101	-2.08351	2.85439	0.86773	-2.28844	2.71605	0.18532	0.05019	0.02533	0.11439	0.13018	0.19774	0.1129	0.00203	5.08	3.0971	-0.11823	-1.82
5.1	0.4941	2.7096	0.50549	2.6211	0.5104	2.70205	5.1	-0.15023	-0.10856	-0.59221	-0.33943	-0.16578	-0.63842	5.12	0.9619	-2.04932	2.93285	0.86721	-2.2538	2.77819	0.18823	0.05435	0.03432	0.11671	0.11328	0.20493	0.13834	0.01148	5.1	3.2785	0.07377	0.19
5.12	0.49936	2.70966	0.4956	2.62233	0.50265	2.70172	5.12	-0.13404	-0.10508	-0.61932	-0.32296	-0.16567	-0.67702	5.14	0.94028	-1.98792	3.02031	0.87008	-2.20445	2.82037	0.1892	0.05722	0.04621	0.12127	0.09469	0.20448	0.15466	0.0239	5.12	3.2884	0.01856	0.52
5.14	0.48945	2.71139	0.48194	2.62362	0.50705	2.70135	5.14	-0.11793	-0.10173	-0.64383	-0.30776	-0.1666	-0.71435	5.16	0.92021	-1.91825	3.10023	0.87555	-2.14836	2.86801	0.18892	0.06059	0.0577	0.12587	0.0702	0.21653	0.19994	0.05216	5.14	3.3057	-0.00471	0.41
5.16	0.50851	2.71277	0.51009	2.62435	0.50732	2.70092	5.16	-0.10315	-0.09731	-0.66776	-0.29236	-0.16875	-0.75327	5.18	0.90607	-1.8564	3.16849	0.884	-2.09241	2.91183	0.18983	0.06487	0.07052	0.13307	0.04466	0.23011	0.23222	0.0712	5.16	3.3426	-0.00226	1.2
5.18	0.49492	2.71315	0.49635	2.62453	0.50103	2.70045	5.18	-0.08997	-0.09263	-0.68962	-0.27647	-0.17019	-0.79229	5.2	0.89976	-1.78637	3.23504	0.90339	-2.04054	2.97835	0.18921	0.07144	0.08551	0.1428	0.02207	0.23601	0.25666	0.08938	5.18	3.1722	-0.1275	-1.12
5.2	0.49355	2.71349	0.49895	2.62404	0.51541	2.69992	5.2	-0.07932	-0.0891	-0.70885	-0.26315	-0.17085	-0.82869	5.22	0.90227	-1.68975	3.3038	0.92658	-1.96431	3.08966	0.1865	0.07756	0.10267	0.15462	0.00363	0.25417	0.25669	0.08182	5.2	3.2601	0.02617	0.06
5.22	0.49591	2.71354	0.49708	2.62308	0.5308	2.69934	5.22	-0.06913	-0.08393	-0.7276	-0.24931	-0.17039	-0.86586	5.24	0.91364	-1.58407	3.37543	0.96246	-1.88182	3.22337	0.18383	0.08175	0.11984	0.16727	0.02431	0.27456	0.21414	0.04232	5.22	3.1283	-0.05142	-1.47
5.24	0.49888	2.71288	0.50038	2.62211	0.51402	2.6987	5.24	-0.05931	-0.07944	-0.74335	-0.23641	-0.16987	-0.90015	5.26	0.93342	-1.47827	3.44466	1.00133	-1.7944	3.34333	0.18018	0.08646	0.13826	0.18133	0.04882	0.29775	0.15206	0.01561	5.24	3.2603	0.10382	0.18
5.26	0.49071	2.7128	0.49324	2.62173	0.49304	2.69801	5.26	-0.05049	-0.0734	-0.7599	-0.22549	-0.16938	-0.93091	5.28	0.95776	-1.37432	3.49929	1.02818	-1.72335	3.45101	0.1771	0.09043	0.1568	0.19612	0.06791	0.31613	0.10133	0.0614	5.26	3.333	0.09754	1.32
5.28	0.49598	2.71282	0.50155	2.62182	0.45469	2.69726	5.28	-0.04262	-0.06843	-0.77209	-0.21598	-0.16967	-0.95582	5.3	0.98422	-1.27092	3.53762	1.05593	-1.6467	3.51834	0.175	0.09598	0.17101	0.20759	0.07042	0.34903	0.04828	0.11248	5.28	3.1503	-0.09135	-1.43
5.3	0.49763	2.71239	0.49129	2.62169	0.46104	2.69646	5.3	-0.03528	-0.06213	-0.78657	-0.20865	-0.16967	-0.97955	5.32	1.01397	-1.17591	3.56869	1.08739	-1.57254	3.56647	0.17336	0.10124	0.18373	0.21821	0.07171	0.37578	0.01928	0.13988	5.3	3.2735	0.05103	0.42
5.32	0.50044	2.71209	0.49955	2.6216	0.46281	2.69561	5.32	-0.02809	-0.05599	-0.79577	-0.20126	-0.16947	-0.99844	5.34	1.04485	-1.11119	3.59577	1.11997	-1.51398	3.61484	0.17337	0.10754	0.19298	0.22599	0.07342	0.39663	0.00222	0.15476	5.32	3.322	0.04077	0.88
5.34	0.49914	2.7126	0.49161	2.62182	0.46504	2.6947	5.34	-0.02262	-0.04934	-0.80666	-0.1948	-0.16833	-1.01645	5.36	1.07603	-1.02259	3.62485	1.15477	-1.43706	3.65377	0.17317	0.11348	0.20267	0.23429	0.07512	0.40279	0.01907	0.17007	5.34	3.245	-0.05575	-0.14
5.36	0.48412	2.71198	0.49524	2.6219	0.47077	2.69374	5.36	-0.0164	-0.04327	-0.81524	-0.18785	-0.16602	-1.03228	5.38	1.10886	-0.89938	3.66039	1.18276	-1.33385	3.67404	0.17218	0.11899	0.20979	0.24006	0.07874	0.41447	0.02892	0.17549	5.36	3.228	-0.04066	-0.16
5.38	0.48987	2.71141	0.48835	2.62146	0.48069	2.69274	5.38	-0.00887	-0.03676	-0.82263	-0.17974	-0.16317	-1.04682	5.4	1.1427	-0.7745	3.697	1.21139	-1.22384	3.68389	0.17145	0.12275	0.21704	0.24573	0.0739	0.43447	0.01365	0.15472	5.38	3.1889	-0.03544	-0.81
5.4	0.49067	2.71151	0.48515	2.62142	0.49016	2.69169	5.4	-0.0034	-0.03087	-0.82923	-0.17236	-0.16018	-1.05851	5.42	1.17164	-0.64892	3.72726	1.23745	-1.09784	3.70323	0.17087	0.12641	0.22419	0.2511	0.06869	0.44934	0.01311	0.12016	5.4	3.2931	0.06716	0.84
5.42	0.48541	2.71139	0.48941	2.62072	0.4968	2.69061	5.42	0.00475	-0.02325	-0.83558	-0.16289	-0.15544	-1.07142	5.44	1.17829	-0.52329	3.75107	1.25288	-0.96853	3.71907	0.16896	0.12931	0.22928	0.25454	0.06581	0.44892	0.02403	0.09533	5.42	3.2491	-0.00422	0.82
5.44	0.48935	2.71138	0.48534	2.61958	0.48892	2.68948	5.44	0.0116	-0.01587	-0.84071	-0.15419	-0.15103	-1.08255	5.46	1.15966	-0.39759	3.77211	1.2525	-0.83778	3.74567	0.16764	0.13219	0.23584	0.25891	0.07459	0.44524	0.032	0.07572	5.44	3.1777	-0.04579	-0.29
5.46	0.4883	2.71172	0.49409	2.61843	0.49011	2.68833	5.46	0.01929	-0.00964	-0.84371	-0.14494	-0.14951	-1.09131	5.48	1.1217	-0.27058	3.79061	1.23661	-0.69362	3.78721	0.16579	0.13516	0.24184	0.26292	0.09284	0.44019	0.02644	0.07109	5.46	3.2353	0.03274	0.53
5.48	0.48809	2.71129	0.48516	2.61707	0.48829	2.68715	5.48	0.02735	-0.00213	-0.84829	-0.13614	-0.14943	-1.10012	5.5	1.07364	-0.14332	3.8047	1.21403	-0.54998	3.80792	0.16423	0.13987	0.2476	0.26702	0.11491	0.42304	0.0034	0.08158	5.48	3.1768	-0.01711	-0.12
5.5	0.48588	2.71047	0.49534	2.61514	0.48765	2.68594	5.5	0.0355	0.00592	-0.85191	-0.12717	-0.1492	-1.10772	5.52	1.01876	-0.02042	3.81324	1.17872	-0.41508	3.82813	0.16349	0.1473	0.25183	0.2698	0.14039	0.40666	0.00322	0.07855	5.5	3.2316	0.03978	0.36
5.52	0.48663	2.71036	0.49182	2.61336	0.48517	2.68472	5.52	0.04264	0.01401	-0.85539	-0.1188	-0.14873	-1.1143	5.54	0.95696	0.0922	3.8076	1.13881	-0.30571	3.84107	0.16267	0.15512	0.25581	0.27226	0.15996	0.39466	0.01489	0.0799	5.52	3.2153	0.00537	0.71
5.54	0.4821	2.71084	0.47786	2.61141	0.48123	2.68348	5.54	0.05062	0.02253	-0.85846	-0.10964	-0.14881	-1.11973	5.56	0.89964	0.20123	3.78819	1.09027	-0.19213	3.82644	0.16144	0.16274	0.25891	0.27388	0.18185	0.39791	0.03347	0.09088	5.54	3.0711	-0.08715	-1.25
5.56	0.47923	2.71111	0.47619	2.60937	0.48138	2.68224	5.56	0.05927	0.03008	-0.86042	-0.09988	-0.15082	-1.12287	5.58	0.85695	0.31026	3.75656	1.05457	-0.08312	3.75667	0.16026	0.17134	0.26127	0.27464	0.19063	0.39336	0.03825	0.08463	5.56	3.1818	0.06227	0.84
5.58	0.47612	2.7109	0.46002	2.60734	0.47918	2.68099	5.58	0.0683	0.0384	-0.863	-0.09029	-0.15297	-1.12538	5.6	0.82906	0.4176	3.71411	1.0313	0.02603	3.69693	0.15915	0.1809	0.26245	0.27437	0.19762	0.39338	0.00010848	0.03723	5.58	2.9729	-0.09278	-1.45
5.6	0.4751	2.71007	0.48739	2.60583	0.4807	2.67975	5.6	0.07582	0.04506	-0.86286	-0.08175	-0.15556	-1.1249	5.62	0.81339	0.52374	3.66349	1.026	0.11779	3.64572	0.15859	0.19137	0.26238	0.27276	0.20224	0.39157	0.01718	0.00981	5.6	3.0777	0.07344	0.31
5.62	0.48686	2.70866	0.48151	2.60419	0.48076	2.67851	5.62	0.08407	0.05301	-0.86443	-0.07257	-0.1565	-1.12515	5.64	0.8083	0.62546	3.60797	1.02633	0.2115	3.55871	0.15757	0.20062	0.26204	0.27119	0.21261	0.40595	0.01777	0.000100126	5.62	3.0452	0.03262	0.28
5.64	0.46561	2.70789	0.49153	2.60248	0.47983	2.67728	5.64	0.0932	0.06035	-0.86493	-0.0629	-0.15697	-1.12442	5.66	0.8206	0.7122	3.54083	1.02952	0.2906	3.44867	0.15664	0.20951	0.26072	0.26817	0.21803	0.41396	0.04926	0.04015	5.64	3.018	0.01132	-0.15
5.66	0.48307	2.70729	0.475	2.60152	0.47838	2.67608	5.66	0.10106	0.06853	-0.86645	-0.05419	-0.15693	-1.12301	5.68	0.84549	0.78516	3.46339	1.0491	0.35709	3.34294	0.1561	0.21732	0.25949	0.26504	0.20892	0.4216	0.09216	0.09301	5.66	3.0323	0.02382	0.21
5.68	0.4757	2.70692	0.47981	2.60107	0.47658	2.67489	5.68	0.11024	0.07587	-0.86754	-0.04478	-0.1574	-1.1211	5.7	0.87095	0.85473	3.38296	1.073	0.42135	3.26658	0.15525	0.22546	0.25656	0.2602	0.20361	0.42807	0.12045	0.12869	5.68	2.8956	-0.07265	-1.31
5.7	0.47104	2.70717	0.47368	2.60086	0.47293	2.67373	5.7	0.11815	0.08392	-0.86919	-0.0361	-0.15791	-1.11843	5.72	0.89449	0.92351	3.30068	1.09518	0.49837	3.16532	0.15502	0.23327	0.25356	0.25518	0.20205	0.43338	0.11638	0.13231	5.7	3.0293	0.07756	0.52
5.72	0.46795	2.70722	0.45089	2.60083	0.46781	2.67259	5.72	0.12656	0.09198	-0.87058	-0.02739	-0.15866	-1.11544	5.74	0.91759	0.99217	3.21712	1.11923	0.57526	3.07255	0.15425	0.24183	0.24924	0.24891	0.20069	0.42514	0.13536	0.15594	5.72	3.0612	0.04525	1.32
5.74	0.47002	2.70696	0.47128	2.60045	0.46574	2.67149	5.74	0.13406	0.09875	-0.8704	-0.01925	-0.15894	-1.11203	5.76	0.94058	1.05958	3.13096	1.14416	0.65699	2.95488	0.15395	0.25064	0.24486	0.24248	0.20164	0.41691	0.14457	0.16918	5.74	2.9122	-0.09543	-0.78
5.76	0.47385	2.70723	0.47125	2.5992	0.46315	2.67043	5.76	0.14109	0.10546	-0.87209	-0.01213	-0.15946	-1.10929	5.78	0.96336	1.1231	3.03348	1.17066	0.7306	2.86678	0.15331	0.25769	0.24163	0.23732	0.20358	0.40259	0.17608	0.20056	5.76	2.973	0.00639	0.66
5.78	0.47563	2.70689	0.45546	2.59838	0.46499	2.6694	5.78	0.1497	0.11239	-0.87213	-0.00398	-0.16021	-1.10652	5.8	0.98602	1.18278	2.93132	1.19445	0.79435	2.76903	0.15322	0.26492	0.2372	0.23105	0.2073	0.3925	0.1667	0.19351	5.78	2.809	-0.09417	-1.57
5.8	0.45422	2.70584	0.47899	2.598	0.46488	2.66841	5.8	0.15659	0.11867	-0.87241	0.00344	-0.15953	-1.10365	5.82	1.00886	1.24136	2.8425	1.22158	0.86792	2.73653	0.15368	0.2726	0.23439	0.22607	0.20843	0.38843	0.16229	0.19264	5.8	2.9736	0.10044	0.72
5.82	0.46783	2.70502	0.46304	2.59756	0.46261	2.66747	5.82	0.16364	0.12607	-0.87498	0.01081	-0.15857	-1.10218	5.84	1.03133	1.29778	2.75866	1.2463	0.92788	2.67163	0.15315	0.2782	0.23124	0.22087	0.21272	0.37344	0.10597	0.14173	5.82	2.8432	-0.0353	-0.6
5.84	0.45581	2.70451	0.45917	2.59721	0.46161	2.66656	5.84	0.17041	0.13109	-0.87407	0.01773	-0.15929	-1.09699	5.86	1.04899	1.34574	2.67449	1.27006	0.98964	2.63504	0.15283	0.28464	0.2272	0.21455	0.21497	0.3699	0.08703	0.1278	5.84	2.9166	0.04992	0.07
5.86	0.46436	2.70437	0.44441	2.59709	0.45719	2.6657	5.86	0.17717	0.137	-0.87625	0.02495	-0.15922	-1.09353	5.88	1.059	1.38566	2.58861	1.28329	1.04476	2.56622	0.15268	0.29038	0.22292	0.20851	0.22107	0.3561	0.03945	0.08441	5.86	2.9728	0.0545	0.53
5.88	0.44675	2.70424	0.47114	2.5971	0.45865	2.66489	5.88	0.185	0.14401	-0.87851	0.03285	-0.15798	-1.09082	5.9	1.06598	1.42376	2.50176	1.2932	1.11052	2.49496	0.15222	0.29622	0.21728	0.20092	0.22429	0.3409	0.02239	0.06779	5.88	2.8926	-0.04751	-1.07
5.9	0.46785	2.70406	0.45193	2.59792	0.45414	2.66411	5.9	0.19006	0.14928	-0.88022	0.03929	-0.15649	-1.08612	5.92	1.07531	1.46214	2.41018	1.30171	1.17643	2.43149	0.15215	0.30199	0.21231	0.19343	0.22722	0.31324	0.0068	0.0479	5.9	3.0498	0.06887	0.6
5.92	0.45823	2.7035	0.45431	2.59957	0.45082	2.66338	5.92	0.19592	0.15392	-0.88126	0.04725	-0.15382	-1.08119	5.94	1.08532	1.50079	2.30054	1.30143	1.24973	2.33006	0.15077	0.30577	0.2059	0.18525	0.2264	0.28571	0.02131	0.01871	5.92	3.0151	-0.0318	-0.02
5.94	0.46366	2.70255	0.45844	2.60109	0.45063	2.66269	5.94	0.20196	0.16033	-0.88255	0.05564	-0.15083	-1.07622	5.96	1.09533	1.53552	2.19716	1.29564	1.3264	2.19646	0.14867	0.30774	0.19993	0.17729	0.21611	0.25106	0.02952	0.00645	5.94	3.0441	-0.02679	-0.03
5.96	0.44547	2.70164	0.44151	2.60263	0.45138	2.66204	5.96	0.20681	0.16297	-0.88117	0.06324	-0.15032	-1.06886	5.98	1.10534	1.5528	2.11794	1.29563	1.37979	2.13036	0.14632	0.31116	0.19367	0.16872	0.20031	0.20912	0.000704527	0.02126	5.96	3.0151	-0.05597	-0.02
5.98	0.43835	2.70075	0.45518	2.60341	0.4524	2.66142	5.98	0.21048	0.16719	-0.88107	0.07059	-0.14801	-1.0618	6	1.11531	1.55448	2.06175	1.29563	1.41802	2.0935	0.14357	0.31329	0.18769	0.16156	0.19029	0.17301	0.01242	0.000410018	5.98	3.0441	-0.0151	-0.03
6	0.45515	2.6994	0.4558	2.60355	0.45001	2.66084	6	0.21375	0.17043	-0.87932	0.07888	-0.14374	-1.05162	6.02	1.12338	1.55725	2.02713	1.2958	1.43021	2.04389	0.13989	0.3152	0.18073	0.15322	0.18032	0.13646	0.03175	0.02848	6	3.1153	0.03153	0.97
6.02	0.44593	2.69766	0.44546	2.60416	0.44487	2.66029	18	-0.01165	0.15466	-0.28314	-0.01942	0.21778	-0.2816	6.04	1.12102	1.5599	1.99988	1.28856	1.46203	2.02682	0.13487	0.31417	0.1723	0.14349	0.17242	0.12704	0.01676	0.01889	6.02	3.0053	-0.06961	-0.85
6.04	0.45405	2.69689	0.45097	2.60496	0.44631	2.65976	18.02	-0.00171	0.16833	-0.24818	0.00798	0.23657	-0.21202	6.06	1.11298	1.55798	1.9789	1.2757	1.47703	1.97309	0.00777	0.06312	0.00154	0.03368	0.16754	0.09787	0.02694	0.03875	6.04	3.0839	0.03189	0.47
6.06	0.43937	2.69634	0.4335	2.60557	0.44386	2.65926	18.04	0.00816	0.18148	-0.21603	0.02817	0.25012	-0.16221	6.08	1.10408	1.54609	1.96151	1.26543	1.48703	1.9591	0.00969	0.06824	0.03616	0.01789	0.16272	0.08095	0.00581	0.02172	6.06	2.9183	-0.08432	-1.24
6.08	0.4297	2.69599	0.44467	2.60619	0.43996	2.65878	18.06	0.01722	0.1938	-0.18582	0.04954	0.26457	-0.12438	6.1	1.09439	1.52319	1.94552	1.25383	1.46827	1.94342	0.02001	0.06864	0.05382	0.01719	0.16135	0.05906	0.00241	0.03525	6.08	3.0601	0.09153	0.97
6.1	0.4488	2.69589	0.4268	2.6061	0.43962	2.65832	18.08	0.02705	0.20557	-0.15785	0.07292	0.28333	-0.09539	6.12	1.0839	1.49298	1.93281	1.24145	1.45608	1.93367	0.03232	0.07077	0.06144	0.02748	0.15944	0.05492	0.0021	0.03711	6.1	2.9468	-0.02142	0.86
6.12	0.44039	2.69623	0.45475	2.60562	0.43615	2.65786	18.1	0.03638	0.21631	-0.13226	0.08939	0.29786	-0.07594	6.14	1.07308	1.45964	1.92222	1.2295	1.42891	1.93327	0.04587	0.07776	0.06246	0.04713	0.15755	0.0369	0.000860453	0.04838	6.12	2.8143	-0.06397	-0.49
6.14	0.42728	2.69619	0.43225	2.60537	0.43855	2.65742	18.12	0.04497	0.22674	-0.10805	0.1051	0.31217	-0.05574	6.16	1.06008	1.42085	1.91285	1.2154	1.40823	1.93628	0.05301	0.08155	0.05632	0.06398	0.15642	0.03073	0.01105	0.05879	6.14	2.8851	0.06979	0.57
6.16	0.43578	2.69571	0.43269	2.60524	0.43572	2.65697	18.14	0.05413	0.23665	-0.0866	0.12267	0.3257	-0.03795	6.18	1.04388	1.37797	1.90763	1.1992	1.37335	1.92334	0.06013	0.08543	0.05231	0.07891	0.15532	0.01262	0.02343	0.07707	6.16	2.7311	-0.03288	-1.16
6.18	0.42354	2.6936	0.43956	2.60493	0.43029	2.65653	18.16	0.06262	0.24493	-0.06742	0.13891	0.33728	-0.02222	6.2	1.02658	1.33493	1.90404	1.18275	1.33626	1.92515	0.06854	0.08905	0.04865	0.09236	0.15532	0.00462	0.01571	0.07577	6.18	2.8393	0.10295	0.57
6.2	0.44044	2.69046	0.42217	2.60452	0.42692	2.65608	18.18	0.07031	0.25296	-0.0513	0.15363	0.35143	-0.00727	6.22	1.01046	1.29228	1.8938	1.16732	1.28945	1.92147	0.07629	0.09235	0.0452	0.1038	0.15617	0.00133	0.02111	0.08311	6.2	2.7607	0.00901	0.04
6.22	0.42521	2.68738	0.45718	2.60358	0.4258	2.65562	18.2	0.07763	0.26082	-0.03801	0.16789	0.36468	0.00589	6.24	0.99519	1.24982	1.87488	1.15419	1.26037	1.91645	0.08332	0.09847	0.04403	0.1161	0.15686	0.00283	0.02767	0.0863	6.22	2.7475	0.00891	-0.16
6.24	0.43351	2.68544	0.40001	2.60231	0.42427	2.65514	18.22	0.08476	0.26708	-0.0258	0.18184	0.3749	0.01577	6.26	0.97969	1.20806	1.84836	1.14067	1.21466	1.8977	0.09026	0.10386	0.0439	0.12674	0.159	0.01055	0.04157	0.10453	6.24	2.7537	0.01438	0.67
6.26	0.42259	2.68417	0.42416	2.60086	0.42334	2.65464	18.24	0.09225	0.27283	-0.01781	0.19457	0.38451	0.02116	6.28	0.96119	1.1713	1.81803	1.12417	1.1949	1.87923	0.09708	0.10782	0.04157	0.13557	0.16098	0.0066	0.04935	0.10973	6.26	2.6182	-0.07773	-1.09
6.28	0.41166	2.68366	0.4093	2.59929	0.42033	2.65413	18.26	0.09928	0.27833	-0.01112	0.20541	0.3935	0.0233	6.3	0.94098	1.13782	1.78686	1.10915	1.1627	1.86019	0.10232	0.11168	0.03897	0.1429	0.16298	0.0236	0.0612	0.12795	6.28	2.827	0.11903	1.19
6.3	0.43061	2.68297	0.4331	2.59818	0.42378	2.65358	18.28	0.10566	0.28336	-0.00621	0.21492	0.40134	0.02226	6.32	0.92366	1.10055	1.75474	1.09189	1.1274	1.84099	0.10613	0.11517	0.03442	0.14878	0.16817	0.02488	0.07333	0.14017	6.3	2.7573	-0.01847	-0.17
6.32	0.41998	2.68116	0.4137	2.5971	0.42307	2.65301	18.3	0.11317	0.28651	-0.00451	0.22432	0.40776	0.01774	6.34	0.91057	1.06176	1.72212	1.07518	1.09566	1.82817	0.10926	0.11798	0.02847	0.15332	0.16823	0.02685	0.08625	0.15127	6.32	2.9134	0.066	0.86
6.34	0.39626	2.67923	0.41796	2.59642	0.41833	2.65241	18.32	0.12116	0.28879	-0.00436	0.23254	0.412	0.01058	6.36	0.90478	1.02129	1.68922	1.06649	1.05176	1.79396	0.11115	0.12125	0.02225	0.15764	0.16461	0.0339	0.10605	0.1686	6.34	2.942	-0.0105	0.78
6.36	0.41747	2.67825	0.4095	2.59625	0.40886	2.65177	18.34	0.12791	0.29074	-0.005	0.23942	0.41201	0.00111	6.38	0.90444	0.9794	1.65259	1.05927	1.01211	1.78051	0.11138	0.12321	0.01494	0.16	0.16171	0.03047	0.10474	0.16563	6.36	2.912	-0.08177	-0.15
6.38	0.4151	2.67786	0.4156	2.59614	0.40872	2.6511	18.36	0.13631	0.29217	-0.00805	0.24694	0.40969	-0.01148	6.4	0.90452	0.93734	1.61447	1.0503	0.96553	1.74852	0.11151	0.12127	0.00611	0.15885	0.15483	0.03271	0.12792	0.18251	6.38	2.9549	-0.04568	0.14
6.4	0.41689	2.67713	0.40774	2.59549	0.40366	2.65039	18.38	0.14399	0.29292	-0.01327	0.25229	0.40655	-0.02648	6.42	0.90413	0.89563	1.58374	1.04147	0.93149	1.73216	0.11063	0.11752	0.00343	0.15599	0.14578	0.02819	0.13405	0.18227	6.4	2.8473	-0.11139	-1.35
6.42	0.39911	2.67649	0.40747	2.59463	0.40132	2.64964	18.4	0.15102	0.29215	-0.01767	0.25648	0.40151	-0.04161	6.44	0.90368	0.85479	1.565	1.03175	0.87715	1.71457	0.1083	0.11363	0.01321	0.15253	0.13734	0.03586	0.14842	0.19376	6.42	2.9928	0.0561	0.82
6.44	0.4124	2.67515	0.39733	2.59297	0.39947	2.64885	18.42	0.15917	0.29154	-0.02483	0.2615	0.39436	-0.05788	6.46	0.9023	0.81261	1.55317	1.01947	0.84069	1.70441	0.10546	0.10936	0.02394	0.1489	0.12807	0.02236	0.14956	0.18574	6.44	2.9465	-0.01056	0.57
6.46	0.39101	2.67403	0.40685	2.59134	0.39056	2.64803	18.44	0.16796	0.29005	-0.03581	0.26526	0.38714	-0.07416	6.48	0.89712	0.74996	1.54379	1.00186	0.77861	1.69937	0.10233	0.10282	0.03305	0.14362	0.11717	0.02808	0.15124	0.18514	6.46	2.8384	-0.06444	-0.58
6.48	0.40109	2.67359	0.40093	2.58992	0.39792	2.64716	18.46	0.17513	0.28782	-0.04557	0.2673	0.38033	-0.08945	6.5	0.88941	0.67064	1.53672	0.97829	0.70788	1.68058	0.0973	0.09709	0.03835	0.13805	0.10474	0.02865	0.15558	0.18417	6.48	2.8806	0.03405	0.58
6.5	0.39637	2.67433	0.38368	2.58876	0.40129	2.64625	18.48	0.18438	0.28544	-0.05688	0.26904	0.37522	-0.10388	6.52	0.88386	0.60187	1.53248	0.95714	0.64731	1.65243	0.09217	0.09251	0.04388	0.13342	0.08888	0.03724	0.14386	0.17145	6.5	2.7202	-0.05464	-1.1
6.52	0.39251	2.67432	0.3971	2.58765	0.39913	2.64531	18.5	0.19238	0.28039	-0.06936	0.2724	0.36511	-0.12307	6.54	0.88024	0.53647	1.5311	0.93843	0.58592	1.62688	0.08466	0.08978	0.047	0.12871	0.07328	0.04544	0.11995	0.14767	6.52	2.8848	0.13532	1.01
6.54	0.40354	2.67303	0.39295	2.58663	0.39574	2.64433	18.52	0.20075	0.27688	-0.08549	0.27593	0.35127	-0.14574	6.56	0.87506	0.47187	1.53292	0.9155	0.52354	1.60637	0.08002	0.08472	0.05371	0.12482	0.05819	0.04945	0.09578	0.12163	6.54	2.8314	0.03588	0.48
6.56	0.38808	2.67089	0.38944	2.58588	0.3964	2.64332	18.54	0.20881	0.27191	-0.10397	0.2783	0.33233	-0.16998	6.58	0.86613	0.40886	1.54347	0.89119	0.46457	1.59575	0.07518	0.07439	0.06025	0.11734	0.04044	0.05167	0.07345	0.09455	6.56	2.8374	0.02319	0.09
6.58	0.38346	2.66863	0.37785	2.5852	0.39471	2.64227	18.56	0.21851	0.26518	-0.12425	0.28045	0.30866	-0.19878	6.6	0.85571	0.3464	1.5567	0.86682	0.40714	1.58678	0.06949	0.06042	0.06601	0.10735	0.02506	0.05571	0.05228	0.06937	6.58	2.9389	0.06523	0.81
6.6	0.38744	2.6666	0.38631	2.58482	0.39306	2.64119	18.58	0.22788	0.25983	-0.14744	0.28256	0.2864	-0.23123	6.62	0.84633	0.28222	1.55858	0.84289	0.34575	1.56531	0.06194	0.04348	0.07453	0.09661	0.01111	0.06074	0.03008	0.04353	6.6	2.826	-0.07631	-1.24
6.62	0.37365	2.66536	0.39159	2.58484	0.38247	2.64009	18.6	0.23877	0.25365	-0.17126	0.28684	0.26378	-0.26697	6.64	0.83749	0.21399	1.5568	0.82137	0.29232	1.55159	0.05468	0.02657	0.08379	0.0883	0.00344	0.06353	0.00673	0.01528	6.62	3.0118	0.06977	0.58
6.64	0.3834	2.665	0.36526	2.5855	0.3762	2.63896	18.62	0.25286	0.24667	-0.19889	0.29157	0.23658	-0.31879	6.66	0.83146	0.14285	1.55531	0.80171	0.21956	1.4958	0.04807	0.01013	0.09571	0.08419	0.01612	0.07833	0.00521	0.000924767	6.64	2.9769	-0.03864	-0.89
6.66	0.37516	2.66471	0.37575	2.58652	0.36952	2.63781	18.64	0.26727	0.2387	-0.22544	0.29961	0.20973	-0.37401	6.68	0.82994	0.06409	1.55507	0.78788	0.15358	1.4724	0.03871	0.01009	0.1199	0.08716	0.02975	0.07671	0.05951	0.05813	6.66	3.1361	0.04355	0.68
6.68	0.37882	2.66379	0.38036	2.58833	0.37098	2.63664	18.66	0.28253	0.2346	-0.26932	0.31092	0.18776	-0.43494	6.7	0.83116	-0.01886	1.55493	0.77839	0.08015	1.41941	0.03234	0.02897	0.14857	0.09974	0.04206	0.08949	0.08267	0.08685	6.68	3.1519	-0.03462	0.85
6.7	0.35928	2.66339	0.37101	2.59053	0.36409	2.63546	18.68	0.30615	0.22707	-0.30565	0.32619	0.1661	-0.49245	6.72	0.83308	-0.09388	1.55244	0.77453	0.02126	1.35818	0.02839	0.04684	0.16562	0.11125	0.05277	0.09901	0.13552	0.14241	6.7	3.0253	-0.14577	-1.15
6.72	0.36739	2.66317	0.35964	2.59324	0.3689	2.63427	18.7	0.33164	0.21927	-0.34744	0.34452	0.1456	-0.55018	6.74	0.83554	-0.16164	1.54379	0.77468	-0.03518	1.31219	0.02004	0.06097	0.1868	0.12501	0.05855	0.11514	0.19426	0.20069	6.72	3.1441	0.00706	0.69
6.74	0.3651	2.66276	0.36357	2.59611	0.36565	2.63307	18.72	0.36038	0.21248	-0.39379	0.36531	0.12638	-0.60598	6.76	0.83715	-0.22205	1.53691	0.77229	-0.08905	1.25041	0.01288	0.07367	0.20274	0.13728	0.06086	0.12646	0.2316	0.23862	6.74	3.0174	-0.08276	-0.7
6.76	0.36001	2.66198	0.36833	2.59869	0.3645	2.63186	18.74	0.39351	0.20596	-0.44269	0.38985	0.10762	-0.66025	6.78	0.83756	-0.27351	1.53598	0.77254	-0.1368	1.21639	0.00493	0.0861	0.21219	0.14424	0.06486	0.133	0.2865	0.29177	6.76	3.1034	0.04685	0.52
6.78	0.34486	2.6614	0.34314	2.60082	0.36208	2.63066	18.76	0.43236	0.20082	-0.49264	0.41904	0.09169	-0.70993	6.8	0.83768	-0.32218	1.53609	0.77263	-0.18352	1.19667	0.00366	0.09834	0.21756	0.14718	0.06502	0.13671	0.31959	0.32329	6.78	3.0989	0.0338	0.71
6.8	0.37314	2.65911	0.36441	2.60186	0.35974	2.62945	18.78	0.47612	0.19331	-0.54566	0.44864	0.07792	-0.76039	6.82	0.83765	-0.37796	1.5337	0.77402	-0.24738	1.15905	0.01332	0.10913	0.21729	0.14392	0.06505	0.13866	0.33942	0.34287	6.8	2.9907	-0.03796	-0.82
6.82	0.34398	2.65698	0.36255	2.6021	0.35062	2.62825	18.8	0.52223	0.18496	-0.59528	0.47747	0.06399	-0.81073	6.84	0.83741	-0.43995	1.52986	0.77164	-0.29917	1.13896	0.02748	0.11539	0.21473	0.13677	0.06363	0.13058	0.37465	0.37242	6.82	3.0485	0.05423	0.2
6.84	0.3512	2.65562	0.33151	2.60115	0.35026	2.62706	18.82	0.56882	0.17725	-0.65046	0.50602	0.04987	-0.86067	6.86	0.83695	-0.49704	1.52488	0.7708	-0.35428	1.13388	0.04476	0.12097	0.21545	0.12985	0.06577	0.14078	0.3909	0.3908	6.84	2.9378	-0.02541	-1.46
6.86	0.35044	2.65448	0.36326	2.5995	0.34529	2.62588	18.84	0.62094	0.17048	-0.70776	0.5385	0.03763	-0.90913	6.88	0.8356	-0.54653	1.51841	0.76649	-0.40355	1.10914	0.0628	0.12738	0.21021	0.11756	0.06615	0.14276	0.391	0.39299	6.86	3.1299	0.14041	0.8
6.88	0.34749	2.65364	0.34499	2.59656	0.34435	2.62472	18.86	0.6658	0.16202	-0.76577	0.5674	0.02295	-0.95684	6.9	0.83247	-0.59519	1.50997	0.75626	-0.45277	1.12197	0.08244	0.13285	0.20137	0.10047	0.06911	0.14298	0.40927	0.40995	6.88	3.1246	0.03682	0.8
6.9	0.3404	2.65347	0.339	2.59304	0.33891	2.62356	18.88	0.71107	0.15277	-0.82295	0.59595	0.00583	-1.00478	6.92	0.82721	-0.64537	1.49885	0.74472	-0.50885	1.12278	0.0984	0.13907	0.19107	0.08507	0.07621	0.14242	0.388	0.39728	6.9	3.1085	-0.02633	0.06
6.92	0.33886	2.65281	0.33772	2.58964	0.34077	2.62243	18.9	0.75231	0.14358	-0.88308	0.62139	-0.01337	-1.05207	6.94	0.81994	-0.69646	1.48459	0.7325	-0.56839	1.13287	0.11512	0.14694	0.18183	0.06997	0.08249	0.13652	0.37607	0.38937	6.92	3.1823	0.00534	1.3
6.94	0.33885	2.65278	0.36594	2.58662	0.33758	2.62131	18.92	0.78936	0.13323	-0.94412	0.644	-0.03389	-1.09603	6.96	0.81297	-0.74706	1.47081	0.72056	-0.61707	1.15062	0.13092	0.15695	0.16899	0.05301	0.08744	0.12807	0.35172	0.36949	6.94	2.9882	-0.15313	-1.49
6.96	0.33257	2.65279	0.3092	2.58411	0.32964	2.62021	18.94	0.81887	0.12214	-1.00562	0.66365	-0.05426	-1.13594	6.98	0.80812	-0.79459	1.46098	0.71429	-0.66646	1.16165	0.14536	0.16712	0.15191	0.03386	0.09241	0.12999	0.32019	0.34782	6.96	3.1139	0.02946	0.24
6.98	0.33697	2.65309	0.32605	2.58245	0.32752	2.61912	18.96	0.84329	0.1107	-1.06542	0.68106	-0.07513	-1.17217	7	0.80341	-0.84038	1.45216	0.7076	-0.72671	1.16036	0.15522	0.1764	0.13032	0.01413	0.09383	0.12813	0.29933	0.3312	6.98	3.0133	-0.04598	-0.83
7	0.33035	2.65307	0.33605	2.58115	0.32499	2.61806	18.98	0.86099	0.09894	-1.12079	0.69278	-0.09629	-1.20892	7.02	0.79609	-0.88927	1.43842	0.69697	-0.77491	1.17159	0.16223	0.18583	0.10675	0.00553	0.09581	0.11367	0.2918	0.31906	7	3.1249	0.07364	0.36
7.02	0.32776	2.65285	0.31539	2.57977	0.32488	2.61701	19	0.87362	0.0869	-1.17556	0.70218	-0.11664	-1.24256	7.04	0.78707	-0.94292	1.41753	0.68841	-0.82836	1.16721	0.16821	0.19523	0.08813	0.0201	0.09912	0.11436	0.26683	0.30104	7.02	3.1118	0.02207	0.57
7.04	0.31955	2.6521	0.32555	2.57885	0.31791	2.61598	19.02	0.8819	0.07578	-1.22448	0.70865	-0.1363	-1.27235	7.06	0.77816	-0.99517	1.39886	0.67996	-0.87681	1.16924	0.17144	0.20354	0.067	0.03521	0.09866	0.11456	0.25032	0.28739	7.04	3.0392	-0.03975	-0.5
7.06	0.3313	2.65142	0.3133	2.57784	0.31592	2.61496	19.04	0.88413	0.06458	-1.27414	0.71292	-0.15785	-1.29785	7.08	0.76983	-1.04176	1.38534	0.67616	-0.93612	1.17295	0.17325	0.21208	0.04787	0.04816	0.0982	0.11836	0.22962	0.27294	7.06	3.0831	0.02094	0.36
7.08	0.31188	2.64967	0.33281	2.57694	0.31484	2.61396	19.06	0.88465	0.055	-1.32235	0.71532	-0.17937	-1.32227	7.1	0.76195	-1.08333	1.3736	0.66731	-0.97188	1.18198	0.17121	0.22243	0.02371	0.06303	0.09367	0.10564	0.21239	0.25059	7.08	2.9744	-0.05442	-1.07
7.1	0.30555	2.64848	0.30645	2.57648	0.31233	2.61297	19.08	0.88057	0.04327	-1.36098	0.71468	-0.20078	-1.34277	7.12	0.75546	-1.11929	1.3644	0.66167	-1.01391	1.18902	0.16933	0.23437	7.88914e-05	0.07791	0.09464	0.11145	0.19162	0.23871	7.1	3.1486	0.10825	0.89
7.12	0.32061	2.64656	0.2984	2.57574	0.31298	2.61199	19.1	0.8754	0.03357	-1.39398	0.71302	-0.22	-1.35981	7.14	0.751	-1.14827	1.35633	0.65853	-1.05526	1.17551	0.16589	0.24405	0.01821	0.08728	0.09379	0.10538	0.17538	0.22273	7.12	3.1392	0.02261	0.67
7.14	0.3033	2.64355	0.3063	2.57499	0.30992	2.61101	19.12	0.86535	0.02664	-1.42326	0.70909	-0.23543	-1.37455	7.16	0.74636	-1.18135	1.34795	0.65493	-1.10153	1.16589	0.16238	0.25357	0.03417	0.09531	0.09247	0.09301	0.18082	0.21784	7.14	3.0945	-0.04182	-0.24
7.16	0.30002	2.64151	0.3033	2.57432	0.30575	2.61004	19.14	0.85847	0.02147	-1.44796	0.70571	-0.24853	-1.38827	7.18	0.74023	-1.22117	1.33862	0.65066	-1.15039	1.15873	0.15626	0.26207	0.04871	0.10141	0.09143	0.07982	0.18206	0.20904	7.16	3.1159	-0.01635	0.22
7.18	0.30095	2.6403	0.3009	2.57349	0.29977	2.60907	19.16	0.85188	0.01659	-1.46614	0.70212	-0.25939	-1.3992	7.2	0.73375	-1.26177	1.32861	0.63994	-1.20806	1.13413	0.15276	0.27	0.05969	0.10641	0.08957	0.07078	0.17989	0.19965	7.18	3.0406	-0.062	-0.99
7.2	0.29398	2.63828	0.2966	2.57319	0.30067	2.60809	19.18	0.84521	0.01323	-1.48066	0.6982	-0.26657	-1.40913	7.22	0.72795	-1.30283	1.31705	0.62927	-1.26023	1.1234	0.14976	0.27598	0.06694	0.10892	0.09381	0.05371	0.19448	0.19746	7.2	3.1769	0.06975	0.71
7.22	0.29214	2.63806	0.2993	2.57322	0.29391	2.60711	19.2	0.84123	0.01056	-1.49092	0.69433	-0.27015	-1.41883	7.24	0.72348	-1.34403	1.30085	0.62422	-1.33627	1.08107	0.14701	0.2798	0.07153	0.10992	0.09868	0.0426	0.19365	0.18873	7.22	3.0244	-0.07745	-1.23
7.24	0.28764	2.637	0.29155	2.57326	0.28912	2.60612	19.22	0.83944	0.01068	-1.50045	0.6901	-0.26926	-1.42912	7.26	0.72214	-1.38702	1.28605	0.61643	-1.37429	1.07486	0.1469	0.28071	0.07209	0.10936	0.09926	0.00776	0.21978	0.17685	7.24	3.2572	0.12696	1.28
7.26	0.2886	2.63451	0.29034	2.57312	0.28432	2.60511	19.24	0.8409	0.01308	-1.50834	0.68634	-0.26551	-1.43962	7.28	0.72405	-1.43482	1.2767	0.6156	-1.45109	1.04992	0.14934	0.27994	0.07133	0.10965	0.10571	0.01273	0.21119	0.17425	7.26	3.2406	0.00989	1.13
7.28	0.28265	2.63239	0.2868	2.57317	0.28387	2.60408	19.26	0.84302	0.01559	-1.51284	0.68332	-0.26136	-1.44829	7.3	0.72721	-1.48511	1.27168	0.61411	-1.50216	1.05674	0.15456	0.27859	0.06872	0.11015	0.10845	0.01627	0.22678	0.15862	7.28	3.136	-0.09483	-0.76
7.3	0.29128	2.63042	0.27671	2.57307	0.2825	2.60303	19.28	0.84785	0.01992	-1.51399	0.6823	-0.25754	-1.45479	7.32	0.73047	-1.5327	1.27096	0.61377	-1.56735	1.05235	0.1597	0.27695	0.06455	0.10935	0.1131	0.01705	0.21494	0.14946	7.3	3.2015	-0.00312	0.04
7.32	0.27608	2.6275	0.2853	2.57316	0.27711	2.60196	19.3	0.8539	0.02614	-1.51659	0.681	-0.25367	-1.46102	7.34	0.7341	-1.57927	1.27454	0.61766	-1.61934	1.06505	0.16555	0.27746	0.0592	0.10799	0.11669	0.03465	0.21861	0.13574	7.32	3.1025	-0.06675	-1.29
7.34	0.27324	2.62649	0.2629	2.5729	0.27558	2.60085	19.32	0.86192	0.03166	-1.5164	0.68143	-0.25139	-1.46486	7.36	0.73852	-1.62524	1.27673	0.62452	-1.68036	1.07025	0.1729	0.27981	0.05557	0.10888	0.11644	0.04007	0.20949	0.12388	7.34	3.2852	0.10489	1.02
7.36	0.2683	2.62473	0.27529	2.57265	0.2708	2.59971	19.34	0.86808	0.03911	-1.51551	0.68107	-0.24764	-1.46803	7.38	0.74658	-1.67003	1.27272	0.62799	-1.72165	1.0819	0.18049	0.28305	0.05154	0.10949	0.114	0.05512	0.20648	0.1069	7.36	3.1539	-0.05273	-0.65
7.38	0.26897	2.62277	0.27298	2.57211	0.267	2.59854	19.36	0.87805	0.04711	-1.51434	0.68149	-0.2427	-1.47212	7.4	0.76097	-1.71431	1.26757	0.64146	-1.78378	1.07616	0.18701	0.28675	0.04748	0.1098	0.11859	0.05162	0.19082	0.10036	7.38	3.2252	0.02918	0.09
7.4	0.26376	2.62056	0.25695	2.57101	0.26335	2.59732	19.38	0.88725	0.05479	-1.51244	0.68315	-0.23697	-1.47508	7.42	0.78115	-1.75991	1.2685	0.65548	-1.82372	1.09599	0.19656	0.28981	0.04222	0.11086	0.11951	0.06947	0.1914	0.08399	7.4	3.2032	-0.00527	0.21
7.42	0.26352	2.61898	0.26068	2.57047	0.26307	2.59607	19.4	0.8986	0.06161	-1.51103	0.6864	-0.23103	-1.47831	7.44	0.80297	-1.80809	1.27317	0.67709	-1.87602	1.10839	0.2041	0.29176	0.03736	0.11156	0.12567	0.06381	0.17251	0.07938	7.42	3.0365	-0.1028	-1.75
7.44	0.25798	2.61785	0.26487	2.56973	0.26052	2.59476	19.42	0.90951	0.06909	-1.50859	0.68869	-0.22369	-1.48131	7.46	0.82455	-1.85574	1.2799	0.69392	-1.92376	1.13261	0.2122	0.29264	0.03272	0.11293	0.12588	0.06793	0.16478	0.07088	7.44	3.1784	0.0849	0.61
7.46	0.2609	2.61683	0.25115	2.56956	0.25371	2.59341	19.44	0.91839	0.07471	-1.5042	0.69077	-0.21669	-1.48282	7.48	0.84562	-1.90102	1.28876	0.7113	-1.97512	1.15226	0.22082	0.29278	0.02728	0.11408	0.13063	0.06802	0.14729	0.06261	7.46	3.1272	0.01516	0.53
7.48	0.25058	2.6153	0.24875	2.57037	0.25397	2.59201	19.46	0.92534	0.08187	-1.50098	0.69275	-0.20873	-1.48436	7.5	0.86632	-1.94165	1.29807	0.72594	-2.0238	1.17508	0.22762	0.2914	0.02138	0.11386	0.13432	0.0741	0.1365	0.05269	7.48	3.1462	0.02872	0.59
7.5	0.25044	2.61431	0.25157	2.57084	0.2485	2.59057	19.48	0.93346	0.08889	-1.49528	0.69545	-0.19923	-1.48501	7.52	0.8852	-1.97461	1.30439	0.74055	-2.06167	1.19077	0.23259	0.2906	0.01662	0.11388	0.14038	0.08215	0.12299	0.04086	7.5	3.1892	0.03854	1.4
7.52	0.24272	2.61114	0.24524	2.57083	0.24473	2.58906	19.5	0.93995	0.09654	-1.4874	0.69743	-0.18903	-1.48435	7.54	0.89987	-2.00525	1.30773	0.74997	-2.09708	1.2099	0.23801	0.28812	0.01027	0.11312	0.14465	0.08706	0.11362	0.03332	7.52	2.9707	-0.1306	-1.69
7.54	0.24436	2.60931	0.24138	2.57101	0.24495	2.58751	19.52	0.94688	0.10393	-1.48007	0.69868	-0.17852	-1.48384	7.56	0.9153	-2.03602	1.31163	0.76049	-2.13515	1.22247	0.24252	0.28557	0.00305	0.11126	0.1499	0.09183	0.09783	0.02296	7.54	3.0613	0.03618	-0.41
7.56	0.23471	2.60708	0.23315	2.57021	0.23689	2.58591	19.54	0.9566	0.11141	-1.47087	0.70107	-0.16675	-1.48296	7.58	0.93404	-2.06724	1.3198	0.77616	-2.17799	1.23769	0.2482	0.28245	0.00377	0.11032	0.15481	0.09913	0.08916	0.01392	7.56	3.0162	0.00785	-1.05
7.58	0.24033	2.60528	0.24382	2.56924	0.23878	2.58425	19.56	0.96561	0.12088	-1.46133	0.70263	-0.15156	-1.48176	7.6	0.95332	-2.09878	1.32842	0.78847	-2.20679	1.2692	0.25553	0.27816	0.01209	0.10933	0.15788	0.11075	0.08211	0.00188	7.58	3.1476	0.10394	0.48
7.6	0.23271	2.60273	0.23687	2.56817	0.23011	2.58254	19.58	0.9742	0.12994	-1.45065	0.70309	-0.13408	-1.47926	7.62	0.97137	-2.1321	1.33107	0.80433	-2.24498	1.28004	0.26298	0.27244	0.02043	0.1088	0.16485	0.10801	0.05922	0.00452	7.6	3.1719	0.03939	0.74
7.62	0.22459	2.6009	0.22475	2.56669	0.22722	2.58079	19.6	0.98027	0.13883	-1.4399	0.70199	-0.11615	-1.47466	7.64	0.98821	-2.16976	1.33124	0.81827	-2.28835	1.29192	0.27111	0.26402	0.02861	0.10891	0.16704	0.11288	0.05103	0.01189	7.62	3.0935	-0.06598	-0.82
7.64	0.22441	2.59861	0.22321	2.56515	0.22475	2.57898	19.62	0.97984	0.15254	-1.43123	0.69648	-0.09583	-1.46934	7.66	1.00341	-2.20723	1.33159	0.8279	-2.32339	1.31302	0.27828	0.25498	0.03476	0.11009	0.16994	0.11859	0.03932	0.02162	7.64	3.1933	0.01737	0.42
7.66	0.22273	2.59805	0.22385	2.56345	0.22151	2.57713	19.64	0.97089	0.16423	-1.42039	0.68623	-0.07796	-1.46035	7.68	1.01652	-2.24288	1.33266	0.83685	-2.36547	1.32953	0.28336	0.24837	0.03811	0.11232	0.17551	0.11616	0.01857	0.02801	7.66	3.1584	-0.0437	0.21
7.68	0.21878	2.59598	0.20311	2.56162	0.21532	2.57524	19.66	0.95508	0.17592	-1.40871	0.67147	-0.06161	-1.44603	7.7	1.02736	-2.27682	1.3339	0.84352	-2.39698	1.35011	0.28466	0.24219	0.03996	0.11289	0.17967	0.1226	0.00313	0.03965	7.68	3.2033	-0.00753	0.58
7.7	0.21285	2.59447	0.2145	2.55988	0.21565	2.57331	19.68	0.92839	0.18753	-1.39577	0.65096	-0.0453	-1.42668	7.72	1.03606	-2.30664	1.33581	0.84692	-2.42736	1.37429	0.28361	0.23753	0.03732	0.11551	0.18384	0.12016	0.01621	0.04574	7.7	3.2438	0.00378	1.21
7.72	0.20568	2.59304	0.21459	2.55798	0.20798	2.57133	19.7	0.89323	0.19958	-1.38232	0.62792	-0.02888	-1.38092	7.74	1.04428	-2.33451	1.33961	0.85398	-2.4619	1.38607	0.27743	0.23283	0.03091	0.11796	0.18914	0.12072	0.03848	0.05535	7.72	3.1026	-0.10401	-1.24
7.74	0.20711	2.5918	0.21736	2.55612	0.2056	2.56933	19.72	0.84667	0.21231	-1.36696	0.59393	-0.00979	-1.35002	7.76	1.0522	-2.36254	1.34291	0.85818	-2.50138	1.40753	0.26531	0.22846	0.0014	0.14061	0.1903	0.12739	0.04646	0.06448	7.74	3.2034	0.03829	0.04
7.76	0.21152	2.59157	0.19156	2.55464	0.20207	2.56729	19.74	0.79065	0.22309	-1.34688	0.55395	0.01038	-1.31019	7.78	1.05991	-2.3913	1.34347	0.86094	-2.52036	1.43453	0.25274	0.2221	0.01694	0.14696	0.19402	0.13884	0.06462	0.08162	7.76	3.1688	0.00156	-0.91
7.78	0.19642	2.59028	0.19566	2.55261	0.19798	2.56523	19.76	0.72934	0.23256	-1.32145	0.50728	0.03397	-1.26654	7.8	1.06758	-2.42026	1.34168	0.87122	-2.55069	1.43502	0.2367	0.21271	0.03669	0.15512	0.19897	0.12906	0.09106	0.08459	7.78	3.3289	0.10867	0.92
7.8	0.19044	2.58741	0.1981	2.55075	0.19691	2.56315	19.78	0.66068	0.24051	-1.28951	0.45677	0.05801	-1.21014	7.82	1.0752	-2.44995	1.33847	0.87476	-2.58817	1.45191	0.22206	0.19859	0.05491	0.1624	0.19636	0.13043	0.09334	0.08753	7.8	3.315	0.00755	0.64
7.82	0.19237	2.58511	0.18974	2.54905	0.19569	2.56105	19.8	0.5878	0.24965	-1.24896	0.40626	0.08381	-1.13937	7.84	1.08255	-2.48197	1.33299	0.87698	-2.60806	1.4667	0.20391	0.1825	0.07937	0.17396	0.20044	0.13822	0.11344	0.10222	7.82	3.2561	-0.06396	-0.64
7.84	0.19184	2.58349	0.19015	2.54775	0.18932	2.55893	19.82	0.51415	0.25676	-1.19416	0.3563	0.10851	-1.04801	7.86	1.08952	-2.51318	1.3238	0.88096	-2.63536	1.47336	0.18154	0.16584	0.10959	0.19023	0.20557	0.12609	0.13371	0.09995	7.84	3.3431	0.01507	0.39
7.86	0.18351	2.5821	0.1878	2.54611	0.18293	2.55681	19.84	0.44323	0.26443	-1.13087	0.30812	0.13684	-0.94027	7.88	1.09159	-2.53915	1.31102	0.87843	-2.65292	1.48174	0.15785	0.14825	0.14615	0.21303	0.20856	0.12218	0.14956	0.10286	7.86	3.2189	-0.08934	-1.81
7.88	0.17538	2.58108	0.17314	2.54484	0.18376	2.55468	19.86	0.37752	0.27323	-1.05627	0.26513	0.16654	-0.81971	7.9	1.09041	-2.56312	1.29627	0.87488	-2.68914	1.48743	0.13511	0.12759	0.1906	0.24419	0.21316	0.11377	0.17072	0.10407	7.88	3.4706	0.12922	1.28
7.9	0.17457	2.57892	0.17779	2.54343	0.17885	2.55256	19.88	0.32173	0.28174	-0.97532	0.22622	0.19865	-0.69328	7.92	1.09413	-2.5916	1.28033	0.87464	-2.70444	1.49564	0.11239	0.10669	0.23656	0.27704	0.21553	0.12602	0.19116	0.12293	7.9	3.4532	0.00565	1.01
7.92	0.17989	2.57608	0.17349	2.54245	0.16681	2.55043	19.9	0.27696	0.29117	-0.88415	0.18791	0.23354	-0.56375	7.94	1.10093	-2.62213	1.26345	0.87666	-2.72847	1.49938	0.09551	0.08309	0.28204	0.30913	0.21949	0.11284	0.21531	0.12109	7.92	3.3186	-0.11662	-0.92
7.94	0.16578	2.57399	0.17414	2.54117	0.16782	2.54832	19.92	0.24169	0.29993	-0.78581	0.15771	0.26186	-0.44051	7.96	1.10649	-2.65431	1.24568	0.87875	-2.75126	1.49905	0.08905	0.05763	0.3204	0.3327	0.22427	0.10634	0.23593	0.12248	7.94	3.4114	0.0122	0.32
7.96	0.16239	2.57244	0.17043	2.54013	0.16956	2.54622	19.94	0.21789	0.30873	-0.6862	0.13724	0.2898	-0.31936	7.98	1.10981	-2.68767	1.22553	0.87929	-2.78021	1.50256	0.08398	0.03807	0.3453	0.33896	0.22774	0.09695	0.25337	0.12013	7.96	3.3137	-0.05615	-1.19
7.98	0.16465	2.57089	0.15866	2.53856	0.16124	2.54414	19.96	0.20021	0.31966	-0.5835	0.12811	0.32755	-0.20399	8	1.11266	-2.72113	1.20251	0.87963	-2.80289	1.50357	0.08065	0.01893	0.36684	0.33081	0.23052	0.09254	0.27703	0.12481	7.98	3.4019	0.05407	-0.03
8	0.15891	2.56764	0.16677	2.53673	0.15843	2.54208	19.98	0.1896	0.32895	-0.48113	0.11973	0.35267	-0.13108	8.02	1.11538	-2.75435	1.1757	0.88027	-2.83017	1.50009	0.0721	0.00789	0.37951	0.28821	0.23303	0.08176	0.30106	0.12385	8	3.4616	0.06504	0.83
8.02	0.1613	2.56528	0.14367	2.53492	0.15486	2.54004	20	0.18504	0.33697	-0.37687	0.10543	0.35597	-0.07532	8.04	1.11767	-2.78728	1.13869	0.88001	-2.85321	1.48525	0.06987	0.02372	0.35005	0.21806	0.23511	0.07582	0.32439	0.12615	8.02	3.3382	-0.06124	-0.96
8.04	0.14812	2.56303	0.15015	2.53337	0.15125	2.53802	20.02	0.18118	0.34538	-0.27604	0.09603	0.35523	-0.02196	8.06	1.11794	-2.82	1.10874	0.8768	-2.87582	1.48623	0.07961	0.019	0.30155	0.15953	0.23766	0.06593	0.34656	0.12319	8.04	3.4143	0.0329	0.32
8.06	0.14985	2.56137	0.15326	2.53146	0.14889	2.53604	20.04	0.18168	0.35026	-0.17469	0.09326	0.36167	0.03472	8.08	1.11279	-2.84921	1.09322	0.87105	-2.89763	1.49056	0.08515	0.00985	0.25408	0.10918	0.24114	0.05582	0.37749	0.12403	8.06	3.2055	-0.11334	-1.93
8.08	0.14486	2.55891	0.14127	2.53	0.14326	2.53409	20.06	0.18176	0.35242	-0.07629	0.08978	0.36984	0.09683	8.1	1.10264	-2.87638	1.08072	0.85971	-2.91532	1.49969	0.08842	0.01141	0.20941	0.05641	0.24174	0.04842	0.39734	0.12465	8.08	3.3112	0.06373	-0.03
8.1	0.14364	2.55648	0.13815	2.5287	0.14092	2.53218	20.08	0.18074	0.35486	0.01585	0.08754	0.37873	0.15905	8.12	1.09111	-2.90851	1.06426	0.8525	-2.94481	1.49916	0.09198	0.01742	0.17312	0.0111	0.24293	0.03894	0.41897	0.12473	8.1	3.4195	0.11596	1.2
8.12	0.13697	2.55363	0.13555	2.52761	0.13647	2.5303	20.1	0.17787	0.35436	0.10267	0.08505	0.38159	0.21699	8.14	1.07883	-2.9463	1.04466	0.84463	-2.96743	1.49493	0.0932	0.02387	0.1432	0.02144	0.23861	0.0363	0.4349	0.12896	8.12	3.358	-0.00456	-0.43
8.14	0.12169	2.55106	0.14335	2.5262	0.13571	2.52846	20.12	0.17368	0.3516	0.1855	0.08398	0.38119	0.27906	8.16	1.06715	-2.98287	1.02692	0.83618	-2.99113	1.50137	0.09282	0.02723	0.11432	0.03756	0.2342	0.02113	0.45027	0.12145	8.14	3.341	-0.02497	0.18
8.16	0.13626	2.54842	0.1173	2.52472	0.13152	2.52665	20.14	0.16745	0.34571	0.26208	0.08151	0.37824	0.33798	8.18	1.05715	-3.01599	1.01669	0.83219	-3.01109	1.5003	0.0897	0.02959	0.09356	0.04601	0.23097	0.00826	0.47445	0.11936	8.16	3.2826	-0.05316	-1.22
8.18	0.13123	2.54707	0.1271	2.52347	0.12295	2.52489	20.16	0.15785	0.33837	0.33048	0.07623	0.37398	0.39126	8.2	1.04774	-3.04651	1.01307	0.82635	-3.03046	1.50451	0.08594	0.03253	0.0759	0.04874	0.22496	0.0049	0.48361	0.11184	8.18	3.3982	0.05754	0.52
8.2	0.11998	2.54486	0.122	2.52254	0.1207	2.52316	20.18	0.14496	0.32909	0.39306	0.06724	0.36357	0.45626	8.22	1.03715	-3.07222	1.01122	0.82267	-3.04757	1.50629	0.08162	0.03561	0.06078	0.04796	0.22139	0.01605	0.49144	0.10566	8.2	3.4143	0.01867	0.87
8.22	0.12393	2.54209	0.12268	2.52154	0.11621	2.52147	20.2	0.12741	0.32054	0.4494	0.05426	0.34831	0.53461	8.24	1.02401	-3.09548	1.01268	0.81309	-3.05185	1.52295	0.07772	0.03448	0.0632	0.05453	0.21448	0.02465	0.49507	0.10104	8.22	3.3269	-0.06751	-0.51
8.24	0.10697	2.53981	0.10972	2.52028	0.11305	2.51982	20.22	0.10626	0.30793	0.49639	0.03611	0.32829	0.61685	8.26	1.00932	-3.11923	1.02752	0.80628	-3.07684	1.53676	0.07315	0.02777	0.08521	0.07386	0.21092	0.04363	0.51027	0.09221	8.24	3.3962	0.01507	0.61
8.26	0.11274	2.53729	0.11853	2.51879	0.10934	2.5182	20.24	0.082	0.29463	0.53579	0.01256	0.30332	0.69531	8.28	0.99117	-3.14458	1.05529	0.79522	-3.08163	1.57586	0.07015	0.02036	0.12046	0.10597	0.20304	0.04239	0.50924	0.0968	8.26	3.2112	-0.11261	-1.53
8.28	0.10302	2.53539	0.1019	2.51754	0.10664	2.51662	20.26	0.05381	0.27981	0.56732	-0.01405	0.27764	0.76568	8.3	0.96617	-3.17016	1.08673	0.77945	-3.10039	1.61683	0.06944	0.00869	0.15952	0.14177	0.19595	0.06295	0.52057	0.08951	8.28	3.3881	0.09881	1
8.3	0.10076	2.53298	0.10239	2.51644	0.10261	2.51508	20.28	0.02385	0.26418	0.59099	-0.04166	0.25405	0.82244	8.32	0.93325	-3.19484	1.11984	0.75989	-3.1116	1.64996	0.06786	0.00217	0.19836	0.17973	0.18672	0.06977	0.5301	0.09472	8.3	3.3034	-0.00868	0.01
8.32	0.09561	2.53057	0.0896	2.51562	0.09752	2.51356	20.3	-0.01009	0.24673	0.6058	-0.07195	0.23247	0.85832	8.34	0.89268	-3.21751	1.15451	0.73112	-3.12126	1.69879	0.06551	0.01013	0.23145	0.214	0.17336	0.08324	0.53012	0.09134	8.32	3.3571	0.03951	0.09
8.34	0.1053	2.52842	0.09252	2.51472	0.09537	2.51208	20.32	-0.04336	0.22737	0.61451	-0.10048	0.2107	0.87484	8.36	0.8475	-3.23838	1.18669	0.69644	-3.13522	1.73911	0.06186	0.01426	0.25252	0.23795	0.16156	0.09625	0.54428	0.09503	8.34	3.3984	0.03676	0.38
8.36	0.09262	2.52644	0.10116	2.51388	0.09091	2.51063	20.34	-0.0775	0.20854	0.61318	-0.13028	0.19455	0.85437	8.38	0.80133	-3.25609	1.21343	0.6627	-3.15177	1.76998	0.05712	0.01667	0.26033	0.24879	0.15106	0.10316	0.55242	0.10072	8.36	3.4074	0.00138	0.32
8.38	0.08137	2.52442	0.07871	2.51309	0.08785	2.5092	20.36	-0.11184	0.18819	0.6039	-0.15575	0.17522	0.81148	8.4	0.75077	-3.26978	1.23793	0.6212	-3.15211	1.81313	0.05278	0.01399	0.24119	0.23358	0.13863	0.10432	0.55655	0.10896	8.38	3.4338	-0.00624	0.58
8.4	0.06979	2.52225	0.08817	2.51238	0.08159	2.5078	20.38	-0.14329	0.16517	0.58879	-0.18311	0.14966	0.75447	8.42	0.69027	-3.28035	1.26464	0.56765	-3.16801	1.84598	0.04391	0.01297	0.20758	0.20231	0.12957	0.11767	0.5752	0.11308	8.4	3.4422	-0.02249	1.09
8.42	0.08578	2.51906	0.08231	2.51143	0.07724	2.50641	20.4	-0.17416	0.1429	0.56735	-0.21001	0.11837	0.73212	8.44	0.62614	-3.2879	1.29406	0.50895	-3.16956	1.87539	0.03982	0.01551	0.16568	0.16258	0.12262	0.11234	0.58134	0.12747	8.42	3.3734	-0.07116	0.12
8.44	0.07365	2.51662	0.06602	2.51088	0.07438	2.50505	20.42	-0.20169	0.12074	0.53811	-0.23534	0.09686	0.6527	8.46	0.56076	-3.29368	1.32235	0.44241	-3.16861	1.91588	0.03585	0.02453	0.16477	0.16035	0.11719	0.11834	0.58133	0.12938	8.44	3.3652	-0.0294	0.46
8.46	0.07584	2.51563	0.06917	2.51023	0.07027	2.50371	20.44	-0.22623	0.09758	0.50442	-0.26066	0.07591	0.56593	8.48	0.49505	-3.29736	1.33682	0.38039	-3.18168	1.93156	0.03365	0.02388	0.11459	0.11335	0.11835	0.12507	0.59353	0.13589	8.46	3.2805	-0.04655	-0.83
8.48	0.06014	2.51501	0.07174	2.5097	0.068	2.50239	20.46	-0.24858	0.07322	0.46716	-0.28005	0.05328	0.48716	8.5	0.42883	-3.29764	1.34557	0.3163	-3.16337	1.94607	0.03443	0.02167	0.06151	0.06631	0.11466	0.11568	0.59474	0.14917	8.48	3.3751	0.0774	0.47
8.5	0.07194	2.51527	0.06295	2.5093	0.06114	2.50108	20.48	-0.26681	0.05016	0.42338	-0.29209	0.03384	0.4195	8.52	0.36076	-3.29373	1.37095	0.25277	-3.15408	1.96039	0.03147	0.01994	0.02	0.03022	0.11253	0.13427	0.6005	0.14016	8.5	3.2631	-0.02033	-0.87
8.52	0.06021	2.51315	0.05868	2.50865	0.05913	2.49978	20.5	-0.28119	0.02485	0.37975	-0.30088	0.01369	0.36045	8.54	0.28884	-3.28086	1.40129	0.18403	-3.13964	1.96603	0.02528	0.01632	0.00388	0.00935	0.10799	0.13965	0.58944	0.13642	8.52	3.3763	0.09018	0.52
8.54	0.05365	2.50934	0.05544	2.50766	0.05626	2.4985	20.52	-0.29216	-0.000298	0.33355	-0.30442	-0.0046	0.3183	8.56	0.21725	-3.25736	1.43254	0.10585	-3.10911	1.98235	0.01969	0.01116	0.0193	0.00345	0.10481	0.14122	0.56474	0.12971	8.54	3.385	0.03979	0.87
8.56	0.05475	2.50699	0.04657	2.5066	0.05287	2.49723	20.54	-0.29934	-0.02524	0.28477	-0.30601	-0.02136	0.27929	8.58	0.14937	-3.22596	1.46454	0.02718	-3.0813	1.98018	0.01226	0.0043	0.01525	0.00295	0.1114	0.14825	0.54981	0.12375	8.56	3.2146	-0.10301	-1.45
8.58	0.04499	2.5047	0.05079	2.50549	0.0485	2.49597	20.56	-0.305	-0.05099	0.23662	-0.30625	-0.03683	0.24658	8.6	0.08455	-3.19137	1.49672	-0.05603	-3.05279	1.97043	0.00667	0.00388	0.00548	0.000921362	0.12219	0.14467	0.51564	0.11683	8.58	3.3307	0.04874	0.43
8.6	0.05051	2.50263	0.04659	2.50468	0.04295	2.49473	20.58	-0.30828	-0.07582	0.18829	-0.31065	-0.04846	0.21695	8.62	0.0248	-3.15521	1.526	-0.13119	-3.01611	1.95459	0.00125	0.01416	0.00996	0.00553	0.14058	0.13858	0.47371	0.10798	8.6	3.2424	-0.03419	-0.61
8.62	0.03263	2.50013	0.03085	2.50366	0.04043	2.4935	20.6	-0.30953	-0.1004	0.13942	-0.31539	-0.05986	0.19015	8.64	-0.02213	-3.11685	1.54651	-0.18975	-2.98773	1.93341	0.00237	0.02736	0.02866	0.01289	0.15599	0.1391	0.42859	0.09152	8.62	3.3153	0.04362	0.32
8.64	0.03604	2.49766	0.04386	2.50264	0.03542	2.49228	20.62	-0.30977	-0.12509	0.09202	-0.32071	-0.08032	0.15978	8.66	-0.07689	-3.07588	1.57373	-0.26038	-2.95242	1.91132	0.00586	0.04054	0.05073	0.0191	0.16762	0.12912	0.3869	0.08429	8.64	3.3132	0.01243	0.68
8.66	0.03681	2.49503	0.03238	2.50135	0.03129	2.49108	20.64	-0.30942	-0.15053	0.04784	-0.32375	-0.1025	0.13219	8.68	-0.14686	-3.0249	1.61201	-0.35361	-2.90537	1.8958	0.01094	0.04477	0.06776	0.02069	0.18349	0.12346	0.33759	0.07077	8.66	3.2356	-0.05089	-0.64
8.68	0.02367	2.49367	0.02729	2.50018	0.02621	2.4899	20.66	-0.30952	-0.1745	0.00442	-0.32638	-0.12286	0.10967	8.7	-0.21937	-2.95848	1.65242	-0.44343	-2.85653	1.87394	0.01433	0.04803	0.08435	0.017	0.20675	0.11953	0.28379	0.0564	8.68	3.3151	0.03575	0.53
8.7	0.0255	2.49266	0.02315	2.49901	0.01964	2.48874	20.68	-0.30977	-0.19768	-0.03663	-0.3281	-0.14345	0.08598	8.72	-0.28981	-2.87933	1.69348	-0.52216	-2.79543	1.86142	0.01686	0.05164	0.10525	0.01023	0.22406	0.10195	0.22152	0.04924	8.7	3.1645	-0.08315	-1.82
8.72	0.01732	2.49285	0.01391	2.49848	0.01888	2.4876	20.7	-0.30997	-0.22228	-0.07351	-0.32879	-0.16603	0.06296	8.74	-0.35871	-2.78827	1.73497	-0.59291	-2.71815	1.85096	0.01833	0.05423	0.12261	0.00102	0.23235	0.0839	0.16794	0.04585	8.72	3.4153	0.14313	1.1
8.74	0.01116	2.49128	0.01722	2.49791	0.01553	2.48649	20.72	-0.31127	-0.24427	-0.10914	-0.33213	-0.18688	0.0423	8.76	-0.42284	-2.68293	1.77674	-0.65339	-2.63929	1.84281	0.01882	0.05625	0.13647	0.01478	0.2342	0.07012	0.11599	0.03803	8.74	3.4201	0.0306	1.09
8.76	0.01564	2.48987	0.0214	2.49766	0.01163	2.48541	20.74	-0.31277	-0.26659	-0.14078	-0.33793	-0.2073	0.02329	8.78	-0.46937	-2.56815	1.82379	-0.68685	-2.56029	1.83644	0.02086	0.05739	0.15144	0.02701	0.23055	0.04364	0.06607	0.03905	8.76	3.3581	-0.06808	-0.05
8.78	0.01293	2.48883	0.0079	2.49644	0.00861	2.48437	20.76	-0.31739	-0.28713	-0.16813	-0.34747	-0.2273	0.00701	8.8	-0.49601	-2.45122	1.8739	-0.69999	-2.46874	1.84656	0.02516	0.05929	0.16407	0.03728	0.21748	0.00786	0.01265	0.04017	8.78	3.4195	-0.0145	0.93
8.8	0.00975	2.48817	0.0036	2.49538	0.00599	2.48336	20.78	-0.32221	-0.30855	-0.19084	-0.35887	-0.24983	-0.00698	8.82	-0.51449	-2.33216	1.91333	-0.70397	-2.38947	1.84232	0.03008	0.05983	0.17514	0.04457	0.20398	0.01752	0.02734	0.03634	8.8	3.2973	-0.10415	-0.83
8.82	0.00145	2.48815	-0.000100466	2.49455	0.00463	2.4824	20.8	-0.3291	-0.33011	-0.20866	-0.37412	-0.27277	-0.01675	8.84	-0.53192	-2.20885	1.92451	-0.70762	-2.29651	1.82662	0.03666	0.05872	0.18386	0.0479	0.18948	0.05731	0.07101	0.03812	8.82	3.395	0.0304	0.65
8.84	0.00222	2.48869	0.000251652	2.49381	0.00197	2.48149	20.82	-0.33672	-0.34907	-0.22191	-0.39171	-0.29372	-0.02286	8.86	-0.54824	-2.08861	1.91769	-0.70756	-2.2068	1.8064	0.04502	0.05734	0.19191	0.0474	0.17571	0.08766	0.09789	0.04095	8.84	3.2961	-0.04419	-0.48
8.86	-0.00182	2.48899	2.32797e-06	2.49296	-5.18745e-05	2.48064	20.84	-0.34663	-0.36893	-0.23073	-0.41267	-0.3148	-0.02527	8.88	-0.56365	-1.98892	1.90133	-0.70839	-2.13965	1.77706	0.05499	0.05535	0.19905	0.04323	0.15932	0.11819	0.11129	0.05034	8.86	3.3456	0.03734	0.09
8.88	0.000550882	2.48947	-1.09546e-06	2.49191	-0.00104	2.47984	20.86	-0.35888	-0.38736	-0.23114	-0.43681	-0.33434	-0.0227	8.9	-0.57859	-1.91392	1.86617	-0.71371	-2.07801	1.74625	0.06604	0.05413	0.20546	0.03668	0.14474	0.15073	0.12427	0.06151	8.88	3.353	0.03515	0.58
8.9	0.000503103	2.48936	0.000248759	2.49075	-0.000400952	2.47911	20.88	-0.37136	-0.40543	-0.22772	-0.4617	-0.35388	-0.01818	8.92	-0.5923	-1.85201	1.80261	-0.71914	-2.02471	1.69722	0.07793	0.05302	0.20844	0.02588	0.13512	0.16409	0.11992	0.07153	8.9	3.2245	-0.05601	-1.02
8.92	-0.004	2.49036	-1.99924e-06	2.48988	0.00049964	2.47844	20.9	-0.38539	-0.42337	-0.21416	-0.48891	-0.3743	-0.0087	8.94	-0.60197	-1.7966	1.72604	-0.7205	-1.97516	1.63616	0.09034	0.05155	0.20954	0.01309	0.12684	0.1727	0.10539	0.08665	8.92	3.2865	0.04677	0.25
8.94	-0.000999439	2.49161	0.000252234	2.48934	-0.000250418	2.47785	20.92	-0.40186	-0.44059	-0.19434	-0.51792	-0.39431	0.00284	8.96	-0.60894	-1.75235	1.65227	-0.72311	-1.93069	1.57904	0.10352	0.04907	0.20546	0.00455	0.11853	0.17856	0.08988	0.10102	8.94	3.2489	0.01297	0.21
8.96	0.00336	2.49323	-0.000650097	2.48902	0.000359026	2.47734	20.94	-0.41903	-0.45513	-0.16658	-0.55707	-0.42738	0.05216	8.98	-0.61026	-1.71717	1.58911	-0.72181	-1.89381	1.52537	0.11606	0.04628	0.19718	0.02374	0.11417	0.17834	0.07323	0.11263	8.96	3.2589	0.02659	0.39
8.98	-0.00192	2.49365	0.000549684	2.48895	-0.000146548	2.47691	20.96	-0.43758	-0.47108	-0.12997	-0.59031	-0.45015	0.07833	9	-0.60278	-1.68273	1.52635	-0.71095	-1.85758	1.47001	0.13804	0.02775	0.21874	0.06337	0.11155	0.17664	0.06374	0.11866	8.98	3.3114	0.04837	1.45
9	-0.000751204	2.4934	-4.95242e-05	2.4884	-0.000173992	2.47657	20.98	-0.45393	-0.48838	-0.0824	-0.62073	-0.46794	0.09787	9.02	-0.58768	-1.64528	1.45204	-0.69417	-1.8117	1.40916	0.15273	0.02093	0.2083	0.09052	0.10817	0.17485	0.05634	0.1228	9	3.1374	-0.09868	-0.86
9.02	0.00548	2.49299	5.12358e-05	2.48748	-0.000296211	2.47633	21	-0.4704	-0.50197	-0.02527	-0.64888	-0.4806	0.1135	9.04	-0.5627	-1.60506	1.36711	-0.66573	-1.76673	1.3336	0.1668	0.02044	0.18027	0.11166	0.10649	0.16642	0.04288	0.12616	9.02	3.1866	0.01241	0.26
9.04	-0.00351	2.49303	-0.000301892	2.4868	-0.00112	2.47617	21.02	-0.48265	-0.51627	0.04141	-0.67305	-0.49249	0.12748	9.06	-0.52736	-1.56823	1.27633	-0.63062	-1.72174	1.25626	0.17848	0.02137	0.13877	0.12702	0.10303	0.16167	0.03351	0.12933	9.04	3.0789	-0.04349	-0.95
9.06	0.0034	2.49375	-5.01093e-05	2.48616	-0.000581283	2.47611	21.04	-0.49014	-0.53153	0.11672	-0.69293	-0.50439	0.14024	9.08	-0.48524	-1.53741	1.18111	-0.58614	-1.68183	1.17192	0.1904	0.02378	0.08607	0.13572	0.10326	0.15351	0.02007	0.13306	9.06	3.1578	0.06584	0.1
9.08	-0.0034	2.49524	1.74637e-07	2.48575	-3.13615e-05	2.47615	21.06	-0.49108	-0.54393	0.19932	-0.70651	-0.51267	0.14834	9.1	-0.43725	-1.50927	1.08412	-0.5278	-1.64853	1.08427	0.20279	0.02714	0.02352	0.13608	0.1009	0.14442	0.00919	0.13349	9.08	3.2471	0.09335	1.29
9.1	-0.00267	2.49591	-0.000349877	2.48535	0.000335049	2.47629	21.08	-0.48589	-0.55792	0.29025	-0.71444	-0.51984	0.15242	9.12	-0.38079	-1.48191	0.99137	-0.46335	-1.61577	0.99802	0.21543	0.03126	0.05098	0.12599	0.09055	0.13926	0.000149965	0.13348	9.1	3.1445	-0.04566	-0.11
9.12	0.00251	2.49567	6.25189e-07	2.48495	-0.000246203	2.47653	21.1	-0.47334	-0.57102	0.38395	-0.71597	-0.52405	0.15228	9.14	-0.32227	-1.45566	0.90578	-0.38983	-1.60126	0.91594	0.22855	0.03808	0.13783	0.10186	0.08256	0.13386	0.00665	0.1317	9.12	3.1354	-0.03105	0.02
9.14	0.000146097	2.49597	-9.99932e-05	2.48445	0.000271297	2.47687	21.12	-0.45124	-0.58518	0.48262	-0.71044	-0.52645	0.15015	9.16	-0.26399	-1.42863	0.82655	-0.31793	-1.58214	0.83741	0.24263	0.04697	0.23167	0.06505	0.06756	0.1456	0.01016	0.14097	9.14	3.0405	-0.07025	-0.85
9.16	-0.00117	2.49663	0.000197985	2.48393	0.00146	2.47731	21.14	-0.42333	-0.598	0.58	-0.69984	-0.52634	0.14437	9.18	-0.20612	-1.39831	0.7603	-0.24933	-1.54824	0.77372	0.2592	0.05873	0.33247	0.01429	0.05394	0.15351	0.01086	0.14663	9.16	3.1113	0.03895	0.22
9.18	-0.000734068	2.4973	3.30333e-07	2.48365	0.000101634	2.47785	21.16	-0.39084	-0.61199	0.68206	-0.67896	-0.51871	0.11492	9.2	-0.14892	-1.36395	0.71126	-0.17401	-1.51968	0.72328	0.27651	0.07166	0.43563	0.04697	0.04321	0.14993	0.01342	0.14374	9.18	3.1586	0.05465	1.54
9.2	0.00186	2.49795	0.000399817	2.48357	0.000679732	2.47847	21.18	-0.35279	-0.62849	0.7765	-0.6618	-0.52009	0.11326	9.22	-0.09485	-1.32551	0.67479	-0.10246	-1.47349	0.6971	0.28812	0.09328	0.56714	0.13412	0.02509	0.15573	0.01202	0.14654	9.2	2.9926	-0.08645	-0.53
9.22	-0.00024523	2.49806	-0.000549224	2.48373	-0.000625332	2.47919	21.2	-0.31496	-0.64244	0.87049	-0.64597	-0.52065	0.11909	9.24	-0.04992	-1.28316	0.64974	-0.04138	-1.43195	0.67563	0.30901	0.1084	0.66324	0.21014	0.00761	0.14798	0.02231	0.14288	9.22	3.0531	0.02635	0.67
9.24	-0.00241	2.49768	-0.000349301	2.48404	-0.000875061	2.48	21.22	-0.2752	-0.65515	0.95944	-0.62859	-0.52063	0.12982	9.26	-0.00985	-1.24143	0.64154	0.01485	-1.38563	0.67509	0.33101	0.12179	0.7514	0.28863	0.00854	0.14879	0.02589	0.14472	9.24	2.9316	-0.04807	-1.52
9.26	0.00226	2.49703	0.00034874	2.48441	-0.000113276	2.48088	21.24	-0.23663	-0.67221	1.0454	-0.61234	-0.52487	0.14699	9.28	0.02897	-1.2065	0.6456	0.06502	-1.34884	0.68188	0.35339	0.13452	0.82962	0.36748	0.0247	0.1442	0.03355	0.14397	9.26	3.1332	0.13813	0.41
9.28	0.00205	2.49696	-0.000249046	2.48492	-0.000123238	2.48185	21.26	-0.20311	-0.68649	1.12807	-0.59953	-0.52984	0.17217	9.3	0.06651	-1.17141	0.65393	0.10382	-1.31627	0.67925	0.37571	0.14734	0.89841	0.4454	0.03605	0.14234	0.03628	0.14412	9.28	3.1112	0.02699	-0.23
9.3	-0.00381	2.49694	0.000749045	2.48561	-9.76374e-05	2.48287	21.28	-0.17589	-0.6994	1.20418	-0.5895	-0.5339	0.20745	9.32	0.10306	-1.12442	0.66676	0.14153	-1.26557	0.67456	0.39642	0.15665	0.9559	0.51764	0.03731	0.14486	0.02532	0.14162	9.3	3.2235	0.05212	0.39
9.32	-0.000399849	2.49778	-0.000551099	2.48662	3.07676e-05	2.48396	21.3	-0.15236	-0.71208	1.27701	-0.58217	-0.53574	0.25468	9.34	0.13756	-1.07452	0.68123	0.17793	-1.20983	0.67657	0.41361	0.1655	0.99673	0.58167	0.03847	0.14115	0.0078	0.12979	9.32	3.2205	-0.0348	0.29
9.34	0.0044	2.498	-0.000449484	2.48771	0.000372131	2.48511	21.32	-0.1397	-0.7207	1.34501	-0.57687	-0.53486	0.31837	9.36	0.16869	-1.02462	0.69795	0.21303	-1.16652	0.66946	0.42981	0.17634	1.02233	0.63889	0.04037	0.13531	0.00466	0.11785	9.34	3.1071	-0.13244	-1.45
9.36	-0.00254	2.49848	0.000302775	2.48885	0.0007729	2.4863	21.34	-0.13288	-0.73138	1.40613	-0.57266	-0.53271	0.39075	9.38	0.19193	-0.97492	0.72118	0.23611	-1.11335	0.67493	0.43717	0.18584	1.02664	0.68366	0.04434	0.1419	0.02849	0.11056	9.36	3.1935	-0.00956	0.12
9.38	0.0033	2.49808	4.76466e-05	2.49006	0.000510732	2.48752	21.36	-0.12753	-0.74516	1.46106	-0.5689	-0.52948	0.47336	9.4	0.20603	-0.92527	0.7463	0.2475	-1.07254	0.6835	0.43978	0.19867	1.01538	0.71622	0.04418	0.13843	0.04625	0.09542	9.38	3.021	-0.11604	-1.7
9.4	-0.00335	2.49448	0.00010282	2.49124	-0.000662128	2.48877	21.38	-0.13497	-0.75191	1.51299	-0.57291	-0.52693	0.58488	9.42	0.21482	-0.8768	0.76295	0.24861	-1.02486	0.69408	0.44137	0.21568	0.9877	0.73508	0.04147	0.14727	0.0628	0.08921	9.4	3.2525	0.13218	1.35
9.42	2.90025e-05	2.49438	-5.04446e-05	2.49233	-0.000101637	2.49004	21.4	-0.14602	-0.75505	1.56001	-0.57769	-0.52525	0.70954	9.44	0.22104	-0.83285	0.77422	0.25224	-0.98552	0.69462	0.43794	0.22498	0.92811	0.72128	0.03379	0.14806	0.06887	0.08054	9.42	3.1978	0.01411	0.67
9.44	-0.00174	2.49336	0.00015157	2.49346	-0.000127071	2.49132	21.42	-0.15267	-0.76123	1.60128	-0.57732	-0.5281	0.79082	9.46	0.22273	-0.78677	0.78263	0.24872	-0.94635	0.69456	0.43167	0.2298	0.85047	0.68425	0.0312	0.15267	0.0796	0.0734	9.44	3.0491	-0.08935	-1.23
9.46	0.00234	2.49217	9.85627e-05	2.49442	-0.00015962	2.4926	21.44	-0.16213	-0.77076	1.63512	-0.57651	-0.54415	0.90668	9.48	0.22098	-0.73609	0.78955	0.24365	-0.89635	0.69755	0.42465	0.23313	0.81046	0.6671	0.02599	0.15958	0.08807	0.06807	9.46	3.1653	0.06426	0.5
9.48	-0.00144	2.49085	-0.00050062	2.49513	0.000170882	2.49386	21.46	-0.17628	-0.77178	1.66456	-0.57773	-0.55765	1.0131	9.5	0.21841	-0.68476	0.79508	0.23819	-0.8441	0.69601	0.41438	0.22661	0.72844	0.61055	0.02267	0.16026	0.092	0.05979	9.48	3.0472	-0.03714	-0.68
9.5	-0.00131	2.49036	1.54582e-06	2.49546	0.000231894	2.49511	21.48	-0.18657	-0.77509	1.68937	-0.5761	-0.57209	1.11233	9.52	0.21462	-0.6341	0.79868	0.23529	-0.80093	0.68598	0.40145	0.21413	0.65146	0.55051	0.01978	0.15934	0.09907	0.04787	9.5	3.1227	0.05768	0.21
9.52	0.00454	2.49094	0.000147471	2.49565	0.000378416	2.49633	21.5	-0.19598	-0.77643	1.70854	-0.57584	-0.58698	1.20323	9.54	0.20932	-0.58383	0.79933	0.22739	-0.74656	0.67583	0.38953	0.203	0.57704	0.49091	0.02067	0.16683	0.1127	0.03834	9.52	3.1581	0.05199	0.96
9.54	-0.00348	2.49207	6.04453e-07	2.49564	-0.000441793	2.49751	21.52	-0.20142	-0.78014	1.72223	-0.57356	-0.60518	1.29239	9.56	0.20597	-0.53467	0.79616	0.22909	-0.70317	0.65503	0.37986	0.18945	0.50531	0.42953	0.01807	0.16273	0.1235	0.02065	9.54	2.9952	-0.08791	-1.33
9.56	-0.0048	2.49241	0.000598002	2.49566	-0.000549581	2.49865	21.54	-0.2096	-0.78013	1.72848	-0.57399	-0.62237	1.37018	9.58	0.20619	-0.4897	0.789	0.23392	-0.66159	0.63409	0.37214	0.17496	0.42984	0.36337	0.02312	0.1685	0.14113	0.00702	9.56	3.135	0.07089	0.33
9.58	0.0056	2.49253	0.000201504	2.49553	0.000264506	2.49974	21.56	-0.21953	-0.78299	1.72606	-0.577	-0.64119	1.43346	9.6	0.20746	-0.44732	0.77832	0.23876	-0.62386	0.61232	0.36439	0.15776	0.3583	0.29727	0.02773	0.17189	0.15491	0.00545	9.58	3.1683	0.04189	0.94
9.6	-0.00236	2.49101	-0.00029779	2.49531	-0.000668207	2.50077	21.58	-0.23486	-0.78621	1.71282	-0.58515	-0.66024	1.48075	9.62	0.20762	-0.40207	0.76431	0.2432	-0.58234	0.59046	0.35747	0.1418	0.2926	0.23504	0.0313	0.17654	0.166	0.0152	9.6	3.136	-0.02584	-0.03
9.62	0.000249903	2.49025	0.000246914	2.49493	-0.000239565	2.50173	21.6	-0.25654	-0.78711	1.6902	-0.59872	-0.67873	1.51472	9.64	0.20685	-0.35475	0.74847	0.24399	-0.53415	0.5685	0.35029	0.12597	0.23207	0.17558	0.03558	0.18027	0.17385	0.02398	9.62	3.2101	0.01673	1.5
9.64	0.00146	2.49059	-0.00019815	2.49463	-4.67602e-06	2.50263	21.62	-0.28361	-0.79112	1.65857	-0.61704	-0.70018	1.53406	9.66	0.20686	-0.30786	0.73332	0.24567	-0.4845	0.55774	0.34218	0.10838	0.17548	0.11754	0.03714	0.1794	0.17997	0.03638	9.64	2.9745	-0.16425	-1.75
9.66	-0.00161	2.49155	9.9222e-05	2.49465	0.000110258	2.50345	21.64	-0.32045	-0.79536	1.61307	-0.64295	-0.72315	1.53492	9.68	0.20958	-0.26328	0.71938	0.25664	-0.43673	0.54932	0.33343	0.09094	0.12451	0.0637	0.03881	0.17664	0.17558	0.04321	9.66	3.1155	0.05018	0.12
9.68	-0.00015222	2.49281	-1.0938e-06	2.49431	0.000633469	2.50419	21.66	-0.36958	-0.79716	1.55567	-0.67774	-0.7454	1.51669	9.7	0.21364	-0.2213	0.70684	0.2689	-0.40379	0.53636	0.3225	0.07221	0.07815	0.01235	0.04706	0.17345	0.17006	0.04697	9.68	3.0557	-0.00307	-0.7
9.7	0.0043	2.49476	9.98022e-05	2.49405	0.000783585	2.50485	21.68	-0.42644	-0.79449	1.48643	-0.72012	-0.76871	1.47969	9.72	0.21635	-0.18353	0.69745	0.27552	-0.36517	0.52447	0.30816	0.05176	0.03898	0.03413	0.05526	0.18249	0.17048	0.04766	9.7	3.1632	0.08326	0.45
[truncated: 18,815 more rows]

## Sheet: Supplementary Figure 1
Fig. S1C												Fig. S1D												Fig. S1E			Fig. S1H
[truncated: 2,502 more rows]

## Sheet: Supplementary Figure 2
Fig. S1A																																																Fig. S1C
[truncated: 382 more rows]
[truncated: 11 more columns]

[truncated: 2 more sheets: Supplementary Figure 6, Supplementary Figure 9]
